# Supplementary material for: Integrated analysis of transcriptome and small RNAome reveals regulatory network of rapid and long-term response to heat stress in Rhododendron moulmainense
Source: Planta. 2024 Mar 29;259(5):104. doi: 10.1007/s00425-024-04375-5 (PMC10980653; doi:10.1007/s00425-024-04375-5)
Supplement: Supplementary file 2 — Supplementary file2 (XLSX 2437 KB) [file 425_2024_4375_MOESM2_ESM.xlsx]

## Sheet: Table S1
Table S1. The DEGs grouped into to 6 important trait-related modules.
gene id	module
Ro00055	blue
Ro00089	blue
Ro00136	blue
Ro00152	blue
Ro00155	blue
Ro00165	blue
Ro00166	blue
Ro00175	blue
Ro00183	blue
Ro00196	blue
Ro00221	blue
Ro00225	blue
Ro00244	blue
Ro00259	blue
Ro00260	blue
Ro00272	blue
Ro00273	blue
Ro00274	blue
Ro00280	blue
Ro00282	blue
Ro00286	blue
Ro00300	blue
Ro00301	blue
Ro00339	blue
Ro00347	blue
Ro00355	blue
Ro00376	blue
Ro00492	blue
Ro00498	blue
Ro00519	blue
Ro00546	blue
Ro00558	blue
Ro00564	blue
Ro00574	blue
Ro00582	blue
Ro00602	blue
Ro00611	blue
Ro00632	blue
Ro00642	blue
Ro00657	blue
Ro00658	blue
Ro00704	blue
Ro00713	blue
Ro00718	blue
Ro00748	blue
Ro00765	blue
Ro00780	blue
Ro00782	blue
Ro00788	blue
Ro00811	blue
Ro00824	blue
Ro00826	blue
Ro00829	blue
Ro00836	blue
Ro00847	blue
Ro00850	blue
Ro00854	blue
Ro00856	blue
Ro00860	blue
Ro00865	blue
Ro00875	blue
Ro00884	blue
Ro00887	blue
Ro00890	blue
Ro00902	blue
Ro00937	blue
Ro00970	blue
Ro00990	blue
Ro01001	blue
Ro01011	blue
Ro01060	blue
Ro01123	blue
Ro01127	blue
Ro01175	blue
Ro01188	blue
Ro01197	blue
Ro01205	blue
Ro01237	blue
Ro01240	blue
Ro01264	blue
Ro01268	blue
Ro01274	blue
Ro01279	blue
Ro01309	blue
Ro01312	blue
Ro01334	blue
Ro01335	blue
Ro01346	blue
Ro01347	blue
Ro01361	blue
Ro01362	blue
Ro01364	blue
Ro01371	blue
Ro01399	blue
Ro01417	blue
Ro01420	blue
Ro01436	blue
Ro01448	blue
Ro01453	blue
Ro01468	blue
Ro01478	blue
Ro01499	blue
Ro01508	blue
Ro01512	blue
Ro01517	blue
Ro01522	blue
Ro01529	blue
Ro01530	blue
Ro01564	blue
Ro01574	blue
Ro01575	blue
Ro01625	blue
Ro01627	blue
Ro01660	blue
Ro01665	blue
Ro01686	blue
Ro01764	blue
Ro01790	blue
Ro01799	blue
Ro01828	blue
Ro01837	blue
Ro01853	blue
Ro01859	blue
Ro01861	blue
Ro01864	blue
Ro01865	blue
Ro01877	blue
Ro01891	blue
Ro01898	blue
Ro01913	blue
Ro01937	blue
Ro01939	blue
Ro01940	blue
Ro01954	blue
Ro01972	blue
Ro01993	blue
Ro02004	blue
Ro02017	blue
Ro02027	blue
Ro02031	blue
Ro02043	blue
Ro02059	blue
Ro02060	blue
Ro02062	blue
Ro02090	blue
Ro02105	blue
Ro02122	blue
Ro02136	blue
Ro02212	blue
Ro02225	blue
Ro02236	blue
Ro02259	blue
Ro02282	blue
Ro02301	blue
Ro02302	blue
Ro02305	blue
Ro02310	blue
Ro02345	blue
Ro02405	blue
Ro02408	blue
Ro02410	blue
Ro02411	blue
Ro02424	blue
Ro02434	blue
Ro02435	blue
Ro02441	blue
Ro02447	blue
Ro02519	blue
Ro02528	blue
Ro02564	blue
Ro02574	blue
Ro02584	blue
Ro02602	blue
Ro02624	blue
Ro02651	blue
Ro02659	blue
Ro02670	blue
Ro02678	blue
Ro02684	blue
Ro02693	blue
Ro02714	blue
Ro02717	blue
Ro02718	blue
Ro02732	blue
Ro02743	blue
Ro02752	blue
Ro02753	blue
Ro02755	blue
Ro02765	blue
Ro02770	blue
Ro02778	blue
Ro02780	blue
Ro02782	blue
Ro02785	blue
Ro02788	blue
Ro02789	blue
Ro02805	blue
Ro02806	blue
Ro02815	blue
Ro02822	blue
Ro02829	blue
Ro02842	blue
Ro02847	blue
Ro02848	blue
Ro02850	blue
Ro02880	blue
Ro02881	blue
Ro02884	blue
Ro02894	blue
Ro02922	blue
Ro02926	blue
Ro02930	blue
Ro02952	blue
Ro02968	blue
Ro03166	blue
Ro03193	blue
Ro03257	blue
Ro03266	blue
Ro03369	blue
Ro03378	blue
Ro03405	blue
Ro03408	blue
Ro03411	blue
Ro03412	blue
Ro03415	blue
Ro03452	blue
Ro03477	blue
Ro03515	blue
Ro03516	blue
Ro03527	blue
Ro03529	blue
Ro03551	blue
Ro03553	blue
Ro03577	blue
Ro03584	blue
Ro03586	blue
Ro03690	blue
Ro03701	blue
Ro03720	blue
Ro03749	blue
Ro03759	blue
Ro03767	blue
Ro03772	blue
Ro03785	blue
Ro03789	blue
Ro03838	blue
Ro03867	blue
Ro03878	blue
Ro03903	blue
Ro03921	blue
Ro03931	blue
Ro03959	blue
Ro03969	blue
Ro03975	blue
Ro03988	blue
Ro03996	blue
Ro04078	blue
Ro04152	blue
Ro04167	blue
Ro04175	blue
Ro04183	blue
Ro04189	blue
Ro04208	blue
Ro04216	blue
Ro04218	blue
Ro04234	blue
Ro04258	blue
Ro04265	blue
Ro04272	blue
Ro04281	blue
Ro04290	blue
Ro04353	blue
Ro04357	blue
Ro04358	blue
Ro04368	blue
Ro04370	blue
Ro04374	blue
Ro04379	blue
Ro04386	blue
Ro04388	blue
Ro04409	blue
Ro04419	blue
Ro04422	blue
Ro04435	blue
Ro04454	blue
Ro04463	blue
Ro04491	blue
Ro04507	blue
Ro04591	blue
Ro04618	blue
Ro04631	blue
Ro04632	blue
Ro04646	blue
Ro04651	blue
Ro04655	blue
Ro04656	blue
Ro04664	blue
Ro04668	blue
Ro04670	blue
Ro04676	blue
Ro04682	blue
Ro04684	blue
Ro04689	blue
Ro04691	blue
Ro04731	blue
Ro04733	blue
Ro04741	blue
Ro04743	blue
Ro04749	blue
Ro04764	blue
Ro04766	blue
Ro04771	blue
Ro04777	blue
Ro04778	blue
Ro04779	blue
Ro04808	blue
Ro04815	blue
Ro04817	blue
Ro04828	blue
Ro04830	blue
Ro04833	blue
Ro04834	blue
Ro04836	blue
Ro04842	blue
Ro04853	blue
Ro04855	blue
Ro04856	blue
Ro04859	blue
Ro04860	blue
Ro04864	blue
Ro04872	blue
Ro04899	blue
Ro04913	blue
Ro04918	blue
Ro04933	blue
Ro04938	blue
Ro04957	blue
Ro04961	blue
Ro04962	blue
Ro04973	blue
Ro04976	blue
Ro04989	blue
Ro04997	blue
Ro05027	blue
Ro05049	blue
Ro05051	blue
Ro05057	blue
Ro05069	blue
Ro05077	blue
Ro05079	blue
Ro05115	blue
Ro05122	blue
Ro05123	blue
Ro05130	blue
Ro05132	blue
Ro05136	blue
Ro05153	blue
Ro05169	blue
Ro05175	blue
Ro05202	blue
Ro05204	blue
Ro05215	blue
Ro05218	blue
Ro05236	blue
Ro05240	blue
Ro05241	blue
Ro05268	blue
Ro05278	blue
Ro05308	blue
Ro05314	blue
Ro05330	blue
Ro05336	blue
Ro05337	blue
Ro05345	blue
Ro05355	blue
Ro05367	blue
Ro05372	blue
Ro05383	blue
Ro05386	blue
Ro05392	blue
Ro05406	blue
Ro05421	blue
Ro05434	blue
Ro05442	blue
Ro05448	blue
Ro05466	blue
Ro05483	blue
Ro05487	blue
Ro05520	blue
Ro05543	blue
Ro05548	blue
Ro05558	blue
Ro05575	blue
Ro05581	blue
Ro05585	blue
Ro05594	blue
Ro05599	blue
Ro05602	blue
Ro05656	blue
Ro05668	blue
Ro05687	blue
Ro05746	blue
Ro05773	blue
Ro05785	blue
Ro05809	blue
Ro05841	blue
Ro05862	blue
Ro05881	blue
Ro05886	blue
Ro05916	blue
Ro05950	blue
Ro05962	blue
Ro05963	blue
Ro05975	blue
Ro05984	blue
Ro06003	blue
Ro06004	blue
Ro06007	blue
Ro06016	blue
Ro06031	blue
Ro06040	blue
Ro06051	blue
Ro06073	blue
Ro06083	blue
Ro06091	blue
Ro06099	blue
Ro06100	blue
Ro06117	blue
Ro06120	blue
Ro06126	blue
Ro06127	blue
Ro06136	blue
Ro06158	blue
Ro06159	blue
Ro06166	blue
Ro06170	blue
Ro06171	blue
Ro06179	blue
Ro06185	blue
Ro06187	blue
Ro06192	blue
Ro06212	blue
Ro06215	blue
Ro06223	blue
Ro06257	blue
Ro06259	blue
Ro06283	blue
Ro06305	blue
Ro06311	blue
Ro06325	blue
Ro06341	blue
Ro06355	blue
Ro06356	blue
Ro06361	blue
Ro06375	blue
Ro06377	blue
Ro06395	blue
Ro06396	blue
Ro06399	blue
Ro06406	blue
Ro06409	blue
Ro06423	blue
Ro06425	blue
Ro06439	blue
Ro06448	blue
Ro06452	blue
Ro06453	blue
Ro06456	blue
Ro06466	blue
Ro06469	blue
Ro06471	blue
Ro06475	blue
Ro06482	blue
Ro06488	blue
Ro06511	blue
Ro06526	blue
Ro06557	blue
Ro06558	blue
Ro06559	blue
Ro06560	blue
Ro06566	blue
Ro06574	blue
Ro06579	blue
Ro06585	blue
Ro06590	blue
Ro06611	blue
Ro06617	blue
Ro06627	blue
Ro06644	blue
Ro06661	blue
Ro06674	blue
Ro06712	blue
Ro06713	blue
Ro06723	blue
Ro06731	blue
Ro06755	blue
Ro06775	blue
Ro06784	blue
Ro06802	blue
Ro06849	blue
Ro06881	blue
Ro06889	blue
Ro06890	blue
Ro06891	blue
Ro06926	blue
Ro06959	blue
Ro06980	blue
Ro06989	blue
Ro07015	blue
Ro07019	blue
Ro07030	blue
Ro07044	blue
Ro07064	blue
Ro07075	blue
Ro07091	blue
Ro07096	blue
Ro07120	blue
Ro07130	blue
Ro07149	blue
Ro07160	blue
Ro07167	blue
Ro07191	blue
Ro07207	blue
Ro07220	blue
Ro07226	blue
Ro07231	blue
Ro07238	blue
Ro07239	blue
Ro07243	blue
Ro07253	blue
Ro07265	blue
Ro07267	blue
Ro07274	blue
Ro07284	blue
Ro07292	blue
Ro07355	blue
Ro07371	blue
Ro07376	blue
Ro07378	blue
Ro07380	blue
Ro07388	blue
Ro07402	blue
Ro07406	blue
Ro07433	blue
Ro07468	blue
Ro07477	blue
Ro07501	blue
Ro07504	blue
Ro07527	blue
Ro07545	blue
Ro07557	blue
Ro07571	blue
Ro07573	blue
Ro07575	blue
Ro07596	blue
Ro07611	blue
Ro07614	blue
Ro07618	blue
Ro07624	blue
Ro07695	blue
Ro07699	blue
Ro07703	blue
Ro07715	blue
Ro07740	blue
Ro07742	blue
Ro07753	blue
Ro07758	blue
Ro07766	blue
Ro07768	blue
Ro07769	blue
Ro07775	blue
Ro07782	blue
Ro07798	blue
Ro07800	blue
Ro07807	blue
Ro07832	blue
Ro07855	blue
Ro07856	blue
Ro07873	blue
Ro07877	blue
Ro07885	blue
Ro07894	blue
Ro07931	blue
Ro07936	blue
Ro07957	blue
Ro07959	blue
Ro07976	blue
Ro07978	blue
Ro07988	blue
Ro07993	blue
Ro07998	blue
Ro08008	blue
Ro08030	blue
Ro08046	blue
Ro08052	blue
Ro08073	blue
Ro08074	blue
Ro08088	blue
Ro08093	blue
Ro08095	blue
Ro08111	blue
Ro08112	blue
Ro08114	blue
Ro08118	blue
Ro08131	blue
Ro08140	blue
Ro08141	blue
Ro08143	blue
Ro08144	blue
Ro08150	blue
Ro08162	blue
Ro08178	blue
Ro08201	blue
Ro08209	blue
Ro08215	blue
Ro08216	blue
Ro08233	blue
Ro08235	blue
Ro08248	blue
Ro08319	blue
Ro08328	blue
Ro08332	blue
Ro08340	blue
Ro08347	blue
Ro08367	blue
Ro08368	blue
Ro08371	blue
Ro08376	blue
Ro08377	blue
Ro08379	blue
Ro08395	blue
Ro08410	blue
Ro08430	blue
Ro08432	blue
Ro08438	blue
Ro08441	blue
Ro08449	blue
Ro08468	blue
Ro08482	blue
Ro08495	blue
Ro08504	blue
Ro08512	blue
Ro08517	blue
Ro08533	blue
Ro08549	blue
Ro08565	blue
Ro08577	blue
Ro08590	blue
Ro08608	blue
Ro08618	blue
Ro08623	blue
Ro08639	blue
Ro08643	blue
Ro08649	blue
Ro08653	blue
Ro08665	blue
Ro08673	blue
Ro08678	blue
Ro08691	blue
Ro08693	blue
Ro08697	blue
Ro08699	blue
Ro08709	blue
Ro08712	blue
Ro08722	blue
Ro08727	blue
Ro08754	blue
Ro08767	blue
Ro08768	blue
Ro08770	blue
Ro08777	blue
Ro08814	blue
Ro08832	blue
Ro08836	blue
Ro08855	blue
Ro08861	blue
Ro08918	blue
Ro08925	blue
Ro08944	blue
Ro08959	blue
Ro08978	blue
Ro08990	blue
Ro08994	blue
Ro09004	blue
Ro09005	blue
Ro09017	blue
Ro09023	blue
Ro09056	blue
Ro09059	blue
Ro09060	blue
Ro09065	blue
Ro09069	blue
Ro09084	blue
Ro09109	blue
Ro09114	blue
Ro09117	blue
Ro09120	blue
Ro09130	blue
Ro09135	blue
Ro09139	blue
Ro09242	blue
Ro09243	blue
Ro09257	blue
Ro09265	blue
Ro09268	blue
Ro09277	blue
Ro09282	blue
Ro09283	blue
Ro09302	blue
Ro09325	blue
Ro09357	blue
Ro09368	blue
Ro09374	blue
Ro09396	blue
Ro09397	blue
Ro09403	blue
Ro09408	blue
Ro09419	blue
Ro09434	blue
Ro09437	blue
Ro09446	blue
Ro09458	blue
Ro09461	blue
Ro09463	blue
Ro09464	blue
Ro09467	blue
Ro09480	blue
Ro09483	blue
Ro09503	blue
Ro09526	blue
Ro09529	blue
Ro09544	blue
Ro09548	blue
Ro09555	blue
Ro09564	blue
Ro09572	blue
Ro09581	blue
Ro09594	blue
Ro09602	blue
Ro09614	blue
Ro09626	blue
Ro09630	blue
Ro09636	blue
Ro09644	blue
Ro09645	blue
Ro09646	blue
Ro09649	blue
Ro09650	blue
Ro09657	blue
Ro09662	blue
Ro09695	blue
Ro09773	blue
Ro09776	blue
Ro09849	blue
Ro09850	blue
Ro09858	blue
Ro09875	blue
Ro09876	blue
Ro09877	blue
Ro09890	blue
Ro09942	blue
Ro10020	blue
Ro10047	blue
Ro10058	blue
Ro10069	blue
Ro10074	blue
Ro10084	blue
Ro10099	blue
Ro10101	blue
Ro10102	blue
Ro10108	blue
Ro10110	blue
Ro10169	blue
Ro10188	blue
Ro10196	blue
Ro10198	blue
Ro10207	blue
Ro10209	blue
Ro10221	blue
Ro10236	blue
Ro10239	blue
Ro10246	blue
Ro10247	blue
Ro10278	blue
Ro10283	blue
Ro10299	blue
Ro10300	blue
Ro10308	blue
Ro10314	blue
Ro10328	blue
Ro10336	blue
Ro10341	blue
Ro10438	blue
Ro10459	blue
Ro10462	blue
Ro10476	blue
Ro10494	blue
Ro10509	blue
Ro10514	blue
Ro10526	blue
Ro10528	blue
Ro10532	blue
Ro10553	blue
Ro10581	blue
Ro10604	blue
Ro10606	blue
Ro10614	blue
Ro10627	blue
Ro10687	blue
Ro10691	blue
Ro10725	blue
Ro10742	blue
Ro10746	blue
Ro10750	blue
Ro10751	blue
Ro10770	blue
Ro10788	blue
Ro10804	blue
Ro10817	blue
Ro10823	blue
Ro10832	blue
Ro10833	blue
Ro10836	blue
Ro10839	blue
Ro10854	blue
Ro10859	blue
Ro10870	blue
Ro10901	blue
Ro10949	blue
Ro10954	blue
Ro10972	blue
Ro10987	blue
Ro10989	blue
Ro11011	blue
Ro11013	blue
Ro11036	blue
Ro11039	blue
Ro11067	blue
Ro11104	blue
Ro11112	blue
Ro11125	blue
Ro11134	blue
Ro11137	blue
Ro11141	blue
Ro11152	blue
Ro11158	blue
Ro11180	blue
Ro11185	blue
Ro11193	blue
Ro11194	blue
Ro11201	blue
Ro11202	blue
Ro11204	blue
Ro11255	blue
Ro11271	blue
Ro11285	blue
Ro11289	blue
Ro11296	blue
Ro11302	blue
Ro11303	blue
Ro11328	blue
Ro11387	blue
Ro11414	blue
Ro11417	blue
Ro11439	blue
Ro11445	blue
Ro11457	blue
Ro11463	blue
Ro11474	blue
Ro11479	blue
Ro11488	blue
Ro11493	blue
Ro11496	blue
Ro11535	blue
Ro11537	blue
Ro11556	blue
Ro11567	blue
Ro11585	blue
Ro11607	blue
Ro11608	blue
Ro11614	blue
Ro11621	blue
Ro11626	blue
Ro11638	blue
Ro11644	blue
Ro11646	blue
Ro11651	blue
Ro11660	blue
Ro11673	blue
Ro11677	blue
Ro11681	blue
Ro11686	blue
Ro11690	blue
Ro11706	blue
Ro11710	blue
Ro11721	blue
Ro11726	blue
Ro11732	blue
Ro11765	blue
Ro11786	blue
Ro11806	blue
Ro11828	blue
Ro11853	blue
Ro11854	blue
Ro11855	blue
Ro11865	blue
Ro11866	blue
Ro11883	blue
Ro11899	blue
Ro11900	blue
Ro11907	blue
Ro11926	blue
Ro11932	blue
Ro11950	blue
Ro11959	blue
Ro11979	blue
Ro11982	blue
Ro11986	blue
Ro11990	blue
Ro11992	blue
Ro12000	blue
Ro12048	blue
Ro12056	blue
Ro12064	blue
Ro12096	blue
Ro12110	blue
Ro12122	blue
Ro12160	blue
Ro12174	blue
Ro12201	blue
Ro12207	blue
Ro12218	blue
Ro12226	blue
Ro12263	blue
Ro12269	blue
Ro12278	blue
Ro12283	blue
Ro12287	blue
Ro12308	blue
Ro12340	blue
Ro12344	blue
Ro12349	blue
Ro12379	blue
Ro12382	blue
Ro12417	blue
Ro12429	blue
Ro12436	blue
Ro12437	blue
Ro12446	blue
Ro12456	blue
Ro12489	blue
Ro12505	blue
Ro12516	blue
Ro12517	blue
Ro12525	blue
Ro12533	blue
Ro12535	blue
Ro12557	blue
Ro12558	blue
Ro12576	blue
Ro12599	blue
Ro12632	blue
Ro12636	blue
Ro12660	blue
Ro12663	blue
Ro12694	blue
Ro12696	blue
Ro12702	blue
Ro12703	blue
Ro12709	blue
Ro12785	blue
Ro12792	blue
Ro12799	blue
Ro12818	blue
Ro12829	blue
Ro12831	blue
Ro12848	blue
Ro12852	blue
Ro12879	blue
Ro12882	blue
Ro12884	blue
Ro12885	blue
Ro12891	blue
Ro12896	blue
Ro12902	blue
Ro12933	blue
Ro13011	blue
Ro13025	blue
Ro13037	blue
Ro13068	blue
Ro13073	blue
Ro13079	blue
Ro13100	blue
Ro13137	blue
Ro13138	blue
Ro13140	blue
Ro13157	blue
Ro13171	blue
Ro13187	blue
Ro13190	blue
Ro13208	blue
Ro13211	blue
Ro13213	blue
Ro13238	blue
Ro13240	blue
Ro13242	blue
Ro13245	blue
Ro13254	blue
Ro13258	blue
Ro13266	blue
Ro13301	blue
Ro13313	blue
Ro13316	blue
Ro13331	blue
Ro13353	blue
Ro13362	blue
Ro13369	blue
Ro13395	blue
Ro13408	blue
Ro13431	blue
Ro13457	blue
Ro13462	blue
Ro13469	blue
Ro13472	blue
Ro13478	blue
Ro13484	blue
Ro13502	blue
Ro13532	blue
Ro13539	blue
Ro13556	blue
Ro13583	blue
Ro13597	blue
Ro13602	blue
Ro13627	blue
Ro13634	blue
Ro13637	blue
Ro13642	blue
Ro13644	blue
Ro13647	blue
Ro13649	blue
Ro13656	blue
Ro13671	blue
Ro13712	blue
Ro13729	blue
Ro13747	blue
Ro13750	blue
Ro13760	blue
Ro13775	blue
Ro13781	blue
Ro13782	blue
Ro13797	blue
Ro13808	blue
Ro13827	blue
Ro13836	blue
Ro13848	blue
Ro13852	blue
Ro13854	blue
Ro13858	blue
Ro13871	blue
Ro13873	blue
Ro13923	blue
Ro13938	blue
Ro13954	blue
Ro13981	blue
Ro13985	blue
Ro13992	blue
Ro13998	blue
Ro14011	blue
Ro14012	blue
Ro14032	blue
Ro14150	blue
Ro14253	blue
Ro14266	blue
Ro14270	blue
Ro14271	blue
Ro14297	blue
Ro14327	blue
Ro14341	blue
Ro14356	blue
Ro14374	blue
Ro14376	blue
Ro14378	blue
Ro14381	blue
Ro14382	blue
Ro14383	blue
Ro14387	blue
Ro14389	blue
Ro14397	blue
Ro14437	blue
Ro14469	blue
Ro14509	blue
Ro14514	blue
Ro14522	blue
Ro14530	blue
Ro14537	blue
Ro14541	blue
Ro14548	blue
Ro14554	blue
Ro14582	blue
Ro14588	blue
Ro14596	blue
Ro14605	blue
Ro14622	blue
Ro14639	blue
Ro14660	blue
Ro14665	blue
Ro14670	blue
Ro14681	blue
Ro14724	blue
Ro14725	blue
Ro14729	blue
Ro14732	blue
Ro14734	blue
Ro14735	blue
Ro14746	blue
Ro14778	blue
Ro14796	blue
Ro14812	blue
Ro14834	blue
Ro14838	blue
Ro14848	blue
Ro14892	blue
Ro14929	blue
Ro14937	blue
Ro14956	blue
Ro14958	blue
Ro14960	blue
Ro14990	blue
Ro15004	blue
Ro15015	blue
Ro15034	blue
Ro15040	blue
Ro15057	blue
Ro15063	blue
Ro15065	blue
Ro15105	blue
Ro15130	blue
Ro15134	blue
Ro15140	blue
Ro15141	blue
Ro15143	blue
Ro15148	blue
Ro15150	blue
Ro15153	blue
Ro15156	blue
Ro15164	blue
Ro15165	blue
Ro15173	blue
Ro15180	blue
Ro15188	blue
Ro15214	blue
Ro15215	blue
Ro15234	blue
Ro15243	blue
Ro15274	blue
Ro15285	blue
Ro15339	blue
Ro15351	blue
Ro15362	blue
Ro15374	blue
Ro15375	blue
Ro15377	blue
Ro15382	blue
Ro15407	blue
Ro15410	blue
Ro15500	blue
Ro15579	blue
Ro15588	blue
Ro15599	blue
Ro15606	blue
Ro15607	blue
Ro15608	blue
Ro15615	blue
Ro15616	blue
Ro15622	blue
Ro15626	blue
Ro15634	blue
Ro15675	blue
Ro15713	blue
Ro15715	blue
Ro15734	blue
Ro15739	blue
Ro15754	blue
Ro15759	blue
Ro15779	blue
Ro15905	blue
Ro15915	blue
Ro15922	blue
Ro15925	blue
Ro15938	blue
Ro15939	blue
Ro15947	blue
Ro15951	blue
Ro15954	blue
Ro15981	blue
Ro15984	blue
Ro15985	blue
Ro16002	blue
Ro16012	blue
Ro16018	blue
Ro16032	blue
Ro16037	blue
Ro16041	blue
Ro16051	blue
Ro16101	blue
Ro16119	blue
Ro16121	blue
Ro16137	blue
Ro16170	blue
Ro16174	blue
Ro16177	blue
Ro16198	blue
Ro16231	blue
Ro16234	blue
Ro16236	blue
Ro16247	blue
Ro16253	blue
Ro16254	blue
Ro16273	blue
Ro16298	blue
Ro16303	blue
Ro16314	blue
Ro16337	blue
Ro16352	blue
Ro16358	blue
Ro16370	blue
Ro16371	blue
Ro16391	blue
Ro16398	blue
Ro16400	blue
Ro16407	blue
Ro16413	blue
Ro16422	blue
Ro16423	blue
Ro16431	blue
Ro16460	blue
Ro16483	blue
Ro16503	blue
Ro16519	blue
Ro16536	blue
Ro16546	blue
Ro16550	blue
Ro16560	blue
Ro16569	blue
Ro16587	blue
Ro16590	blue
Ro16597	blue
Ro16611	blue
Ro16612	blue
Ro16624	blue
Ro16637	blue
Ro16649	blue
Ro16650	blue
Ro16654	blue
Ro16655	blue
Ro16660	blue
Ro16664	blue
Ro16671	blue
Ro16680	blue
Ro16682	blue
Ro16692	blue
Ro16716	blue
Ro16748	blue
Ro16751	blue
Ro16767	blue
Ro16782	blue
Ro16808	blue
Ro16811	blue
Ro16819	blue
Ro16822	blue
Ro16830	blue
Ro16836	blue
Ro16842	blue
Ro16851	blue
Ro16889	blue
Ro16890	blue
Ro16902	blue
Ro16915	blue
Ro16920	blue
Ro16955	blue
Ro16977	blue
Ro17001	blue
Ro17011	blue
Ro17016	blue
Ro17036	blue
Ro17042	blue
Ro17066	blue
Ro17083	blue
Ro17148	blue
Ro17156	blue
Ro17171	blue
Ro17203	blue
Ro17213	blue
Ro17240	blue
Ro17293	blue
Ro17310	blue
Ro17319	blue
Ro17342	blue
Ro17380	blue
Ro17389	blue
Ro17406	blue
Ro17409	blue
Ro17422	blue
Ro17497	blue
Ro17538	blue
Ro17546	blue
Ro17557	blue
Ro17567	blue
Ro17579	blue
Ro17581	blue
Ro17588	blue
Ro17593	blue
Ro17599	blue
Ro17611	blue
Ro17612	blue
Ro17622	blue
Ro17626	blue
Ro17629	blue
Ro17639	blue
Ro17650	blue
Ro17657	blue
Ro17664	blue
Ro17667	blue
Ro17684	blue
Ro17692	blue
Ro17737	blue
Ro17793	blue
Ro17802	blue
Ro17847	blue
Ro17853	blue
Ro17858	blue
Ro17859	blue
Ro17864	blue
Ro17868	blue
Ro17894	blue
Ro17913	blue
Ro17977	blue
Ro17991	blue
Ro18001	blue
Ro18022	blue
Ro18056	blue
Ro18061	blue
Ro18069	blue
Ro18094	blue
Ro18099	blue
Ro18138	blue
Ro18150	blue
Ro18172	blue
Ro18173	blue
Ro18262	blue
Ro18266	blue
Ro18304	blue
Ro18312	blue
Ro18313	blue
Ro18320	blue
Ro18321	blue
Ro18329	blue
Ro18332	blue
Ro18333	blue
Ro18336	blue
Ro18340	blue
Ro18350	blue
Ro18354	blue
Ro18383	blue
Ro18396	blue
Ro18421	blue
Ro18453	blue
Ro18464	blue
Ro18471	blue
Ro18508	blue
Ro18539	blue
Ro18552	blue
Ro18563	blue
Ro18570	blue
Ro18588	blue
Ro18599	blue
Ro18635	blue
Ro18638	blue
Ro18688	blue
Ro18693	blue
Ro18698	blue
Ro18706	blue
Ro18743	blue
Ro18785	blue
Ro18787	blue
Ro18801	blue
Ro18825	blue
Ro18841	blue
Ro18871	blue
Ro18872	blue
Ro18886	blue
Ro18894	blue
Ro18899	blue
Ro18903	blue
Ro18912	blue
Ro18916	blue
Ro18923	blue
Ro18961	blue
Ro19007	blue
Ro19009	blue
Ro19041	blue
Ro19070	blue
Ro19075	blue
Ro19090	blue
Ro19153	blue
Ro19179	blue
Ro19213	blue
Ro19216	blue
Ro19219	blue
Ro19226	blue
Ro19238	blue
Ro19256	blue
Ro19261	blue
Ro19273	blue
Ro19288	blue
Ro19314	blue
Ro19350	blue
Ro19412	blue
Ro19414	blue
Ro19431	blue
Ro19441	blue
Ro19450	blue
Ro19455	blue
Ro19466	blue
Ro19483	blue
Ro19507	blue
Ro19519	blue
Ro19529	blue
Ro19534	blue
Ro19537	blue
Ro19570	blue
Ro19610	blue
Ro19618	blue
Ro19640	blue
Ro19646	blue
Ro19655	blue
Ro19662	blue
Ro19674	blue
Ro19680	blue
Ro19687	blue
Ro19700	blue
Ro19719	blue
Ro19745	blue
Ro19754	blue
Ro19762	blue
Ro19781	blue
Ro19799	blue
Ro19801	blue
Ro19842	blue
Ro19843	blue
Ro19877	blue
Ro19883	blue
Ro19888	blue
Ro19898	blue
Ro19910	blue
Ro19925	blue
Ro19939	blue
Ro19970	blue
Ro19980	blue
Ro19995	blue
Ro20008	blue
Ro20009	blue
Ro20011	blue
Ro20015	blue
Ro20030	blue
Ro20033	blue
Ro20052	blue
Ro20054	blue
Ro20113	blue
Ro20119	blue
Ro20134	blue
Ro20148	blue
Ro20152	blue
Ro20159	blue
Ro20166	blue
Ro20198	blue
Ro20249	blue
Ro20296	blue
Ro20311	blue
Ro20318	blue
Ro20326	blue
Ro20334	blue
Ro20343	blue
Ro20349	blue
Ro20381	blue
Ro20387	blue
Ro20391	blue
Ro20406	blue
Ro20413	blue
Ro20416	blue
Ro20436	blue
Ro20437	blue
Ro20440	blue
Ro20441	blue
Ro20471	blue
Ro20477	blue
Ro20531	blue
Ro20535	blue
Ro20584	blue
Ro20629	blue
Ro20651	blue
Ro20662	blue
Ro20668	blue
Ro20676	blue
Ro20681	blue
Ro20692	blue
Ro20701	blue
Ro20716	blue
Ro20727	blue
Ro20734	blue
Ro20738	blue
Ro20754	blue
Ro20764	blue
Ro20765	blue
Ro20766	blue
Ro20861	blue
Ro20880	blue
Ro20900	blue
Ro20945	blue
Ro20956	blue
Ro20968	blue
Ro20985	blue
Ro20999	blue
Ro21003	blue
Ro21004	blue
Ro21015	blue
Ro21017	blue
Ro21025	blue
Ro21049	blue
Ro21064	blue
Ro21113	blue
Ro21144	blue
Ro21164	blue
Ro21187	blue
Ro21203	blue
Ro21206	blue
Ro21210	blue
Ro21225	blue
Ro21229	blue
Ro21231	blue
Ro21251	blue
Ro21289	blue
Ro21309	blue
Ro21316	blue
Ro21317	blue
Ro21372	blue
Ro21388	blue
Ro21393	blue
Ro21412	blue
Ro21434	blue
Ro21507	blue
Ro21516	blue
Ro21517	blue
Ro21518	blue
Ro21519	blue
Ro21523	blue
Ro21541	blue
Ro21559	blue
Ro21577	blue
Ro21595	blue
Ro21597	blue
Ro21607	blue
Ro21610	blue
Ro21627	blue
Ro21632	blue
Ro21650	blue
Ro21651	blue
Ro21668	blue
Ro21672	blue
Ro21680	blue
Ro21699	blue
Ro21741	blue
Ro21754	blue
Ro21777	blue
Ro21778	blue
Ro21793	blue
Ro21797	blue
Ro21802	blue
Ro21813	blue
Ro21829	blue
Ro21847	blue
Ro21848	blue
Ro21854	blue
Ro21930	blue
Ro21932	blue
Ro21942	blue
Ro21960	blue
Ro21988	blue
Ro21991	blue
Ro22005	blue
Ro22032	blue
Ro22033	blue
Ro22059	blue
Ro22060	blue
Ro22065	blue
Ro22070	blue
Ro22084	blue
Ro22134	blue
Ro22194	blue
Ro22197	blue
Ro22198	blue
Ro22267	blue
Ro22276	blue
Ro22290	blue
Ro22336	blue
Ro22346	blue
Ro22359	blue
Ro22385	blue
Ro22403	blue
Ro22413	blue
Ro22417	blue
Ro22419	blue
Ro22487	blue
Ro22551	blue
Ro22556	blue
Ro22557	blue
Ro22558	blue
Ro22560	blue
Ro22578	blue
Ro22623	blue
Ro22627	blue
Ro22640	blue
Ro22642	blue
Ro22665	blue
Ro22676	blue
Ro22677	blue
Ro22682	blue
Ro22692	blue
Ro22705	blue
Ro22717	blue
Ro22752	blue
Ro22774	blue
Ro22785	blue
Ro22788	blue
Ro22789	blue
Ro22791	blue
Ro22796	blue
Ro22797	blue
Ro22806	blue
Ro22807	blue
Ro22808	blue
Ro22834	blue
Ro22855	blue
Ro22867	blue
Ro22880	blue
Ro22898	blue
Ro22900	blue
Ro22907	blue
Ro22921	blue
Ro22929	blue
Ro22947	blue
Ro22959	blue
Ro22963	blue
Ro22967	blue
Ro22988	blue
Ro23031	blue
Ro23041	blue
Ro23057	blue
Ro23071	blue
Ro23074	blue
Ro23081	blue
Ro23102	blue
Ro23104	blue
Ro23118	blue
Ro23148	blue
Ro23180	blue
Ro23188	blue
Ro23192	blue
Ro23199	blue
Ro23216	blue
Ro23219	blue
Ro23227	blue
Ro23231	blue
Ro23277	blue
Ro23296	blue
Ro23301	blue
Ro23305	blue
Ro23309	blue
Ro23310	blue
Ro23315	blue
Ro23332	blue
Ro23357	blue
Ro23388	blue
Ro23398	blue
Ro23427	blue
Ro23437	blue
Ro23440	blue
Ro23442	blue
Ro23446	blue
Ro23453	blue
Ro23476	blue
Ro23483	blue
Ro23484	blue
Ro23496	blue
Ro23511	blue
Ro23512	blue
Ro23514	blue
Ro23518	blue
Ro23531	blue
Ro23551	blue
Ro23552	blue
Ro23566	blue
Ro23577	blue
Ro23581	blue
Ro23593	blue
Ro23631	blue
Ro23640	blue
Ro23658	blue
Ro23660	blue
Ro23668	blue
Ro23707	blue
Ro23713	blue
Ro23735	blue
Ro23742	blue
Ro23781	blue
Ro23832	blue
Ro23839	blue
Ro23861	blue
Ro23898	blue
Ro23908	blue
Ro23974	blue
Ro24002	blue
Ro24004	blue
Ro24008	blue
Ro24013	blue
Ro24034	blue
Ro24038	blue
Ro24051	blue
Ro24056	blue
Ro24065	blue
Ro24126	blue
Ro24154	blue
Ro24157	blue
Ro24162	blue
Ro24195	blue
Ro24227	blue
Ro24235	blue
Ro24236	blue
Ro24244	blue
Ro24281	blue
Ro24300	blue
Ro24312	blue
Ro24314	blue
Ro24316	blue
Ro24317	blue
Ro24325	blue
Ro24329	blue
Ro24335	blue
Ro24337	blue
Ro24347	blue
Ro24353	blue
Ro24357	blue
Ro24363	blue
Ro24377	blue
Ro24378	blue
Ro24379	blue
Ro24386	blue
Ro24403	blue
Ro24443	blue
Ro24445	blue
Ro24511	blue
Ro24519	blue
Ro24545	blue
Ro24551	blue
Ro24566	blue
Ro24569	blue
Ro24595	blue
Ro24635	blue
Ro24636	blue
Ro24637	blue
Ro24668	blue
Ro24689	blue
Ro24717	blue
Ro24774	blue
Ro24777	blue
Ro24792	blue
Ro24813	blue
Ro24842	blue
Ro24843	blue
Ro24855	blue
Ro24863	blue
Ro24869	blue
Ro24875	blue
Ro24889	blue
Ro24936	blue
Ro24949	blue
Ro24957	blue
Ro24964	blue
Ro24990	blue
Ro24994	blue
Ro25007	blue
Ro25080	blue
Ro25112	blue
Ro25118	blue
Ro25138	blue
Ro25164	blue
Ro25173	blue
Ro25208	blue
Ro25228	blue
Ro25229	blue
Ro25232	blue
Ro25236	blue
Ro25244	blue
Ro25250	blue
Ro25262	blue
Ro25266	blue
Ro25273	blue
Ro25281	blue
Ro25290	blue
Ro25308	blue
Ro25328	blue
Ro25341	blue
Ro25345	blue
Ro25350	blue
Ro25355	blue
Ro25380	blue
Ro25402	blue
Ro25407	blue
Ro25421	blue
Ro25424	blue
Ro25451	blue
Ro25456	blue
Ro25461	blue
Ro25467	blue
Ro25514	blue
Ro25518	blue
Ro25525	blue
Ro25527	blue
Ro25528	blue
Ro25554	blue
Ro25568	blue
Ro25584	blue
Ro25588	blue
Ro25596	blue
Ro25603	blue
Ro25609	blue
Ro25623	blue
Ro25633	blue
Ro25644	blue
Ro25646	blue
Ro25655	blue
Ro25670	blue
Ro25674	blue
Ro25675	blue
Ro25679	blue
Ro25708	blue
Ro25719	blue
Ro25731	blue
Ro25753	blue
Ro25756	blue
Ro25769	blue
Ro25814	blue
Ro25846	blue
Ro25848	blue
Ro25853	blue
Ro25863	blue
Ro25885	blue
Ro25886	blue
Ro25903	blue
Ro25921	blue
Ro25925	blue
Ro25944	blue
Ro25948	blue
Ro25973	blue
Ro25999	blue
Ro26004	blue
Ro26011	blue
Ro26019	blue
Ro26021	blue
Ro26025	blue
Ro26033	blue
Ro26059	blue
Ro26084	blue
Ro26097	blue
Ro26116	blue
Ro26117	blue
Ro26151	blue
Ro26152	blue
Ro26157	blue
Ro26159	blue
Ro26162	blue
Ro26163	blue
Ro26165	blue
Ro26177	blue
Ro26187	blue
Ro26224	blue
Ro26233	blue
Ro26234	blue
Ro26242	blue
Ro26247	blue
Ro26266	blue
Ro26275	blue
Ro26280	blue
Ro26301	blue
Ro26327	blue
Ro26328	blue
Ro26342	blue
Ro26345	blue
Ro26346	blue
Ro26378	blue
Ro26382	blue
Ro26387	blue
Ro26389	blue
Ro26419	blue
Ro26427	blue
Ro26443	blue
Ro26449	blue
Ro26454	blue
Ro26467	blue
Ro26469	blue
Ro26473	blue
Ro26500	blue
Ro26507	blue
Ro26517	blue
Ro26522	blue
Ro26523	blue
Ro26534	blue
Ro26538	blue
Ro26568	blue
Ro26573	blue
Ro26583	blue
Ro26640	blue
Ro26645	blue
Ro26658	blue
Ro26661	blue
Ro26674	blue
Ro26676	blue
Ro26695	blue
Ro26712	blue
Ro26717	blue
Ro26733	blue
Ro26739	blue
Ro26741	blue
Ro26742	blue
Ro26768	blue
Ro26784	blue
Ro26821	blue
Ro26839	blue
Ro26842	blue
Ro26849	blue
Ro26852	blue
Ro26858	blue
Ro26874	blue
Ro26876	blue
Ro26885	blue
Ro26889	blue
Ro26902	blue
Ro26911	blue
Ro26912	blue
Ro26921	blue
Ro26924	blue
Ro26932	blue
Ro26961	blue
Ro26962	blue
Ro26974	blue
Ro26992	blue
Ro27003	blue
Ro27013	blue
Ro27034	blue
Ro27087	blue
Ro27100	blue
Ro27124	blue
Ro27143	blue
Ro27154	blue
Ro27155	blue
Ro27163	blue
Ro27166	blue
Ro27168	blue
Ro27180	blue
Ro27217	blue
Ro27219	blue
Ro27224	blue
Ro27239	blue
Ro27244	blue
Ro27252	blue
Ro27268	blue
Ro27271	blue
Ro27305	blue
Ro27309	blue
Ro27318	blue
Ro27328	blue
Ro27343	blue
Ro27358	blue
Ro27381	blue
Ro27404	blue
Ro27414	blue
Ro27460	blue
Ro27461	blue
Ro27491	blue
Ro27494	blue
Ro27522	blue
Ro27528	blue
Ro27529	blue
Ro27537	blue
Ro27538	blue
Ro27541	blue
Ro27587	blue
Ro27605	blue
[truncated: 12,430 more rows]

## Sheet: Table S2
Table S2. Primers for RT-qPCR analysis.
qGAPDH-F496	GACCCTGCAGATATCCCGTG
qGAPDH-R743	ACCTTGACAAGTGGAGCGAG
qRoOST1-F1291	CTGAGGGAGCCGTTGATGTT
qRoOST1-R1476	GCGTTGCATCAAGCCTATCG
qAPC4-F1699	GTGAGGGGGTTTATGCACGA
qAPC4-R1855	GAGTTTCCGGGGCTTTCAGA
qUBE2O-F551	GCACAGGGAAGGAGAAACGA
qUBE2O-R741	ACACCAATCACCTAGCTGCC
qCUL1-F1247	AGGTGGTGAAGTTGCTTGCT
qCUL1-R1433	TCGGTAACCATCCCCTCCAT
qSEC61-F1012	CCTGTTGGCGGTCTTGTGTA
qSEC61-R1190	TCCTTGAGCTGCTTAGCCAC
qBip-F1603	AGGGAGGCAGAAGAGTTTGC
qBip-R1811	TCAGCACTCTGGTTGTCGTC
qSKP1-F1787	TGGGGAACATGTCCATCACG
qSKP1-R2025	TTAAACAACTGCCGCCAAGC
qCDC48-F2080	GAAATATGCCAGCGAGCGTG
qCDC48-R2247	GCGCGCGTATTTCATTGACT
qSF3B1-F3504	GGCTTTAGGAGTTGCTGGGT
qSF3B1-R3709	CTTCCCGAACCTTCCTTGCT
qSYF1-F403	ACCCAGCACGATAGGGTTTG
qSYF1-R592	TCAAAACCCCGGCTAACCTC
qAGO2-F5180	CCATCTATAGCGGCGGTTGT
qAGO2-R5388	TCGAATTGGCCCTCACTGAC
qDCL1-F151	ATTGCGATAATGCTGCTGCG
qDCL1-R406	ATTGCGATAATGCTGCTGCG

## Sheet: Table S3
Table S3. Sequencing data quality control.
Sample	Raw reads	Raw bases	Clean reads	Clean bases	Error rate(%)	Q20(%)	Q30(%)	GC content(%)
mock4h_3	41384664	6249084264	40941040	6103553272	0.0264	97.5	92.83	47.34
mock4h_2	44917776	6782584176	44348118	6619483736	0.0262	97.59	93.05	47.34
mock4h_1	47279268	7139169468	46752754	6926372783	0.0264	97.5	92.87	47.5
heat4h_3	44572510	6730449010	44124522	6571487503	0.0268	97.36	92.52	47.32
heat4h_2	46306876	6992338276	45901148	6836878432	0.0264	97.52	92.89	47.24
heat4h_1	43168888	6518502088	42799978	6373264045	0.0264	97.52	92.87	47.58
mock7d_3	45107578	6811244278	44747426	6674948470	0.0266	97.43	92.64	47.55
mock7d_2	43671814	6594443914	43346084	6472993632	0.0263	97.57	92.91	47.32
mock7d_1	42482426	6414846326	42059792	6275797047	0.0266	97.45	92.71	47.16
heat7d_3	64317166	9711892066	63591266	9365076294	0.0259	97.78	93.29	47.82
heat7d_2	44949316	6787346716	44417182	6560507699	0.0266	97.44	92.69	47.38
heat7d_1	41647282	6288739582	41177864	6121753216	0.0266	97.43	92.68	47.39

## Sheet: Table S4
Table S4. Differentially expressed genes in mock_4h/heat_4h.
Gene_id	Log2FC	Pvalue	mock4h_1	mock4h_2	mock4h_3	heat4h_1	heat4h_2	heat4h_3	mock_4h	heat_4h	GO_id	GO_term
Ro00011	-2.75796	0.00100908	1.23	0.7	0.3	4.27	5.25	2.81	0.743333	4.11	GO:0006073;GO:0006412;GO:0048046;GO:0005840;GO:0005618;GO:0016021;GO:0003735;GO:0016762;GO:000455	BP:cellular glucan metabolic process;BP:translation;CC:apoplast;CC:ribosome;CC:cell wall;CC:integral component of membrane;MF:structural constituent of ribosome;MF:xylogluca;MF:hydrolase activity, hydrolyzing O-glycosyl compounds;
Ro00019	-1.60899	0.000707978	2.22	1.58	2.82	4.54	5.53	5.7	2.20667	5.25667	------	------
Ro00024	1.8869	8.49303e-05	6.11	6.06	7.34	1.31	2.21	0.73	6.50333	1.41667	GO:0006468;GO:0005886;GO:0004675;GO:0005524;GO:000467	BP:protein phosphorylation;CC:plasma membrane;MF:transmembrane receptor protein serine/threonine kinase activity;MF:ATP binding;MF:protein kinase activity;
Ro00028	-1.16773	1.40716e-05	21.53	19.92	18.71	34.22	35.11	36.37	20.0533	35.2333	GO:0005737;GO:0005634;GO:1990904;GO:0004386;GO:0003724;GO:0003723;GO:0003676;GO:000552	CC:cytoplasm;CC:nucleus;CC:ribonucleoprotein complex;MF:helicase activity;MF:RNA helicase activity;MF:RNA binding;MF:nucleic acid binding;MF:ATP binding;
Ro00046	1.38749	0.00578177	21.37	9.78	26.25	3.7	9.25	4.39	19.1333	5.78	GO:004665	CC:anchored component of plasma membrane;
Ro00048	1.7138	0.00713041	0.89	1.01	0.92	0.1	0.25	0.33	0.94	0.226667	GO:0006270;GO:0042555;GO:0005634;GO:0003677;GO:0003678;GO:000552	BP:DNA replication initiation;CC:MCM complex;CC:nucleus;MF:DNA binding;MF:DNA helicase activity;MF:ATP binding;
Ro00072	2.75218	0.00657614	1.49	1.82	1.75	0.37	0	0.19	1.68667	0.186667	------	------
Ro00083	1.52063	0.00134822	8.11	8.23	10.11	1.73	2.3	3.1	8.81667	2.37667	------	------
Ro00098	-5.72924	0.0062364	0	0	0	0.64	0.19	0.19	0	0.34	GO:0009833;GO:0030244;GO:0071555;GO:0005794;GO:0016021;GO:0005802;GO:0005886;GO:0016760;GO:001675	BP:plant-type primary cell wall biogenesis;BP:cellulose biosynthetic process;BP:cell wall organization;CC:Golgi apparatus;CC:integral component of membrane;CC:trans-Golgi network;CC:plasma membrane;MF:cellulose synthas;MF:cellulose synthase activity;
Ro00100	1.23094	7.63628e-05	28.16	27.17	32.32	8.41	13.05	10.66	29.2167	10.7067	GO:0006352;GO:0030880;GO:0003899;GO:0003824;GO:000016	BP:DNA-templated transcription, initiation;CC:RNA polymerase complex;MF:DNA-directed RNA polymerase activity;MF:catalytic activity;MF:nucleotide binding;
Ro00103	1.30655	3.49598e-05	33.06	29.88	38.83	11.66	12.51	8.41	33.9233	10.86	GO:001678	MF:hydrolase activity;
Ro00111	1.84285	2.92593e-06	29.69	22.11	40.75	6.29	8.22	5.89	30.85	6.8	GO:0055085;GO:001602	BP:transmembrane transport;CC:integral component of membrane;
Ro00118	-5.83712	0.000754824	0.11	0	0	0.25	4.06	3.35	0.0366667	2.55333	GO:001602	CC:integral component of membrane;
Ro00120	1.17034	0.00705676	9.84	12.69	13.45	2.82	4.42	5.12	11.9933	4.12	GO:0016021;GO:0005886;GO:005153	CC:integral component of membrane;CC:plasma membrane;MF:4 iron, 4 sulfur cluster binding;
Ro00136	-1.23298	0.000237375	2.79	3.4	3.8	5.53	5.9	6.98	3.33	6.13667	GO:0016021;GO:000368	CC:integral component of membrane;MF:chromatin binding;
Ro00138	-2.03	3.65918e-07	15.24	14.83	12.22	41.14	44.73	49.13	14.0967	45	GO:0006355;GO:0005634;GO:0003700;GO:004356	BP:regulation of transcription, DNA-templated;CC:nucleus;MF:transcription factor activity, sequence-specific DNA binding;MF:sequence-specific DNA binding;
Ro00141	1.87572	0.000125922	3.02	3.18	5.18	0.95	0.76	0.72	3.79333	0.81	GO:0009833;GO:0030244;GO:0071555;GO:0005794;GO:0016021;GO:0005802;GO:0005886;GO:0016760;GO:001675	BP:plant-type primary cell wall biogenesis;BP:cellulose biosynthetic process;BP:cell wall organization;CC:Golgi apparatus;CC:integral component of membrane;CC:trans-Golgi network;CC:plasma membrane;MF:cellulose synthas;MF:cellulose synthase activity;
Ro00147	-1.67381	4.08948e-06	13.33	8.42	11.3	24.53	27.73	30.23	11.0167	27.4967	GO:0005737;GO:000563	CC:cytoplasm;CC:nucleus;
Ro00150	-2.04456	1.54392e-06	33.16	33.24	26.6	94.92	106.94	88.77	31	96.8767	GO:0006952;GO:0005576;GO:000486	BP:defense response;CC:extracellular region;MF:cysteine-type endopeptidase inhibitor activity;
Ro00153	2.09506	0.000348152	8.59	8.71	17.48	2.8	1.6	1.74	11.5933	2.04667	GO:0006021;GO:0046854;GO:0007165;GO:0046855;GO:0006020;GO:0008934;GO:0052832;GO:0052833;GO:004687	BP:inositol biosynthetic process;BP:phosphatidylinositol phosphorylation;BP:signal transduction;BP:inositol phosphate dephosphorylation;BP:inositol metabolic process;MF:inositol monophosphate 1-phosphatase activity;MF:inositol monophosphate 3-phosphatase activity;MF:inositol monophosphate 4-phosphatase activity;MF:metal ion binding;
Ro00158	2.20396	0.00593047	1.99	2.27	1.68	0.67	0.08	0.23	1.98	0.326667	GO:0046323;GO:0005887;GO:0016021;GO:0022857;GO:000536	BP:glucose import;CC:integral component of plasma membrane;CC:integral component of membrane;MF:transmembrane transporter activity;MF:myo-inosito;
Ro00165	-2.26803	7.48694e-07	9.6	12.9	18.27	45.71	54.54	53.58	13.59	51.2767	GO:0016021;GO:000837	CC:integral component of membrane;MF:O-acyltransferase activity;
Ro00176	-5.18587	0.000323374	2.01	2.64	7.56	47.53	13.27	264.93	4.07	108.577	GO:000367	MF:DNA binding;
Ro00177	-1.16327	0.000202088	306.24	338.94	338.39	658.63	493.17	529.99	327.857	560.597	GO:000382	MF:catalytic activity;
Ro00180	-2.93601	2.10011e-05	1.31	0.47	0.78	4.03	6.7	4.96	0.853333	5.23	------	------
Ro00183	-1.17603	0.000975449	8.99	6.02	9.94	10.74	14.57	20.64	8.31667	15.3167	GO:0006672;GO:0016021;GO:001681	BP:ceramide metabolic process;CC:integral component of membrane;MF:hydrolase activity, acting on carbon-nitroge;
Ro00189	2.0861	0.00445774	8.41	3.33	6.1	1.57	0.63	0.96	5.94667	1.05333	GO:0016021;GO:001678	CC:integral component of membrane;MF:hydrolase activity;
Ro00213	1.63298	0.00134252	13.57	14.46	23.45	6.18	3.76	4.48	17.16	4.80667	GO:0071555;GO:0030244;GO:0016021;GO:001676	BP:cell wall organization;BP:cellulose biosynthetic process;CC:integral component of membrane;MF:cellulose synthas;
Ro00214	-3.63753	0.00325839	0.69	0	0.26	1.81	5.23	3.43	0.316667	3.49	GO:004589	BP:negative regulation of transcription, DNA-templated;
Ro00219	3.54519	0.0049967	0.7	1.45	8.49	0.11	0.04	0.53	3.54667	0.226667	GO:0005634;GO:0003700;GO:004356	CC:nucleus;MF:transcription factor activity, sequence-specific DNA binding;MF:sequence-specific DNA binding;
Ro00221	-1.29064	0.0102957	0.94	0.73	0.6	1.67	1.24	1.58	0.756667	1.49667	GO:000827	MF:zinc ion binding;
Ro00225	-1.14264	0.000156726	7.07	5.69	6.9	8.32	14.29	10.08	6.55333	10.8967	GO:0006429;GO:0016021;GO:0016020;GO:0016757;GO:0004823;GO:0002161;GO:000552	BP:leucyl-tRNA aminoacylation;CC:integral component of membrane;CC:membrane;MF:transferase activity, transferring glycosyl groups;MF:leucine-tRNA ligase activity;MF:aminoacyl-tRNA editing activity;MF:ATP binding;
Ro00236	1.35655	0.00133362	759.1	662.17	435.04	255.51	169.19	144.82	618.77	189.84	GO:0006546;GO:0019464;GO:0006887;GO:0015031;GO:0032259;GO:0000145;GO:0005739;GO:0004047;GO:000848	BP:glycine catabolic process;BP:glycine decarboxylation via glycine cleavage system;BP:exocytosis;BP:protein transport;BP:methylation;CC:exocyst;CC:mitochondrion;MF:aminomethyltransferase activity;MF:transaminase activity;
Ro00244	-1.88367	0.0140166	1.18	0.82	1.11	2.63	3.77	2.69	1.03667	3.03	GO:001602	CC:integral component of membrane;
Ro00256	1.54221	8.42103e-05	75.87	59.22	38.41	16.39	16.45	14.35	57.8333	15.73	GO:0004373;GO:200107	MF:glycoge;MF:starch binding;
Ro00260	-1.08677	0.0011089	3.15	3.59	3.66	7.04	6.21	4.2	3.46667	5.81667	GO:0015986;GO:0045261;GO:004693	BP:ATP synthesis coupled proton transport;CC:proton-transporting ATP synthase complex, catalytic core;MF:proton-transporting ATP synthase activity, rotational mechanism;
Ro00277	1.92336	0.000749021	3.56	3.43	4.77	0.38	1.51	0.63	3.92	0.84	GO:004687	MF:metal ion binding;
Ro00280	-1.1721	0.00058077	4.17	5.37	6.46	8.18	8.74	11.27	5.33333	9.39667	GO:000573	CC:mitochondrion;
Ro00282	-3.12688	0.000237279	0.29	0.3	0.18	1.4	2.44	1	0.256667	1.61333	GO:0000162;GO:0005737;GO:000483	BP:tryptophan biosynthetic process;CC:cytoplasm;MF:tryptophan synthase activity;
Ro00285	-1.45823	0.000583931	3.24	1.9	1.97	4.35	5.97	5.15	2.37	5.15667	GO:001602	CC:integral component of membrane;
Ro00290	-1.07267	4.87119e-05	36.59	42.06	43.97	66.37	64.98	68.7	40.8733	66.6833	GO:0030968;GO:0030433;GO:0016021;GO:0000839;GO:0005789;GO:0030176;GO:1990381;GO:005178	BP:endoplasmic reticulum unfolded protein response;BP:ER-associated ubiquitin-dependent protein catabolic process;CC:integral component of membrane;CC:Hrd1p ubiquitin ligase ERAD-L complex;CC:endoplasmic reticulum membrane;CC:integral component of endoplasmic reticulum membrane;MF:ubiquitin-specific protease binding;MF:misfolded protein binding;
Ro00296	1.43809	0.000170436	51.11	44.95	37.06	18.08	12.45	8.81	44.3733	13.1133	GO:0016772;GO:0016301;GO:000552	MF:transferase activity, transferring phosphorus-containing groups;MF:kinase activity;MF:ATP binding;
Ro00311	1.46502	0.000378042	5.91	9.1	9.06	2.49	2.62	2.05	8.02333	2.38667	GO:0016021;GO:0004674;GO:000552	CC:integral component of membrane;MF:protein serine/threonine kinase activity;MF:ATP binding;
Ro00313	2.06073	5.64728e-05	17.3	11.38	15.04	3.71	3.31	1.27	14.5733	2.76333	GO:0016021;GO:0004674;GO:0005524;GO:000467	CC:integral component of membrane;MF:protein serine/threonine kinase activity;MF:ATP binding;MF:protein kinase activity;
Ro00318	1.06533	0.00190999	62.34	34.68	35.58	14.28	25.09	12.27	44.2	17.2133	GO:0016021;GO:0004674;GO:0005524;GO:000467	CC:integral component of membrane;MF:protein serine/threonine kinase activity;MF:ATP binding;MF:protein kinase activity;
Ro00325	1.55582	8.21206e-06	62.98	45.19	52.73	16.61	17.77	13.12	53.6333	15.8333	GO:0016021;GO:0004674;GO:0005524;GO:000467	CC:integral component of membrane;MF:protein serine/threonine kinase activity;MF:ATP binding;MF:protein kinase activity;
Ro00328	1.22694	0.00223477	24.86	20.97	37.42	14.31	12.43	7.08	27.75	11.2733	GO:0016021;GO:0004674;GO:0005524;GO:000467	CC:integral component of membrane;MF:protein serine/threonine kinase activity;MF:ATP binding;MF:protein kinase activity;
Ro00332	2.01149	0.00570143	223.23	189.27	448.59	19.3	30.08	111.87	287.03	53.75	GO:0003824;GO:0016491;GO:005066	MF:catalytic activity;MF:oxidoreductase activity;MF:coenzyme binding;
Ro00343	-3.12601	6.9759e-07	5.16	4.98	4.04	19.87	31.26	46.02	4.72667	32.3833	GO:0005737;GO:0005634;GO:000484	CC:cytoplasm;CC:nucleus;MF:ubiquitin-protein transferase activity;
Ro00366	-4.54735	0.00102895	0.45	0.47	0	2.99	2.27	12.74	0.306667	6	------	------
Ro00373	1.92798	0.00863174	0.61	0.56	0.59	0.15	0.16	0.05	0.586667	0.12	GO:0048544;GO:0016021;GO:0004674;GO:0030246;GO:000552	BP:recognition of pollen;CC:integral component of membrane;MF:protein serine/threonine kinase activity;MF:carbohydrate binding;MF:ATP binding;
Ro00374	-2.01615	0.000156859	5.28	0.86	0.43	404.14	483.1	390.99	2.19	426.077	GO:0048544;GO:0016021;GO:0004674;GO:0030246;GO:000552	BP:recognition of pollen;CC:integral component of membrane;MF:protein serine/threonine kinase activity;MF:carbohydrate binding;MF:ATP binding;
Ro00385	2.63531	3.22757e-06	8.22	7.26	12.75	0.72	1.77	1.14	9.41	1.21	GO:0016021;GO:001685	CC:integral component of membrane;MF:isomerase activity;
Ro00406	3.01462	0.000115444	32.69	8.78	35.41	0.21	0.25	12.03	25.6267	4.16333	GO:001602	CC:integral component of membrane;
Ro00412	1.92953	0.00056076	8.36	7.35	7.12	2.65	1.16	0.73	7.61	1.51333	GO:0048544;GO:0016021;GO:0004674;GO:0030246;GO:000552	BP:recognition of pollen;CC:integral component of membrane;MF:protein serine/threonine kinase activity;MF:carbohydrate binding;MF:ATP binding;
Ro00420	2.65399	0.010324	0.69	0.79	0.38	0.06	0.11	0.06	0.62	0.0766667	GO:0046777;GO:000467	BP:protein autophosphorylation;MF:protein serine/threonine kinase activity;
Ro00421	1.86308	0.00661979	15.77	7.1	34.95	1.72	15.55	3.62	19.2733	6.96333	GO:001602	CC:integral component of membrane;
Ro00423	1.5228	0.00350197	7.31	8.01	24.12	2.84	4.88	3.11	13.1467	3.61	GO:001602	CC:integral component of membrane;
Ro00429	3.78244	0.000173602	3.44	3.2	3.88	0	0.33	0.27	3.50667	0.2	GO:0030154;GO:0005634;GO:0043565;GO:0044212;GO:0003700;GO:000367	BP:cell differentiation;CC:nucleus;MF:sequence-specific DNA binding;MF:transcription regulatory region DNA binding;MF:transcription factor activity, sequence-specific DNA binding;MF:DNA binding;
Ro00431	1.90906	4.50121e-07	62.88	59.38	75.77	11.62	18.31	11.69	66.01	13.8733	GO:0008643;GO:0016021;GO:002285	BP:carbohydrate transport;CC:integral component of membrane;MF:transmembrane transporter activity;
Ro00432	2.83529	0.000267088	2.56	1.44	6.24	0.25	0.53	0.35	3.41333	0.376667	GO:001602	CC:integral component of membrane;
Ro00441	-3.12273	2.43883e-06	7.32	7.2	13.94	31.31	56.56	63.48	9.48667	50.45	------	------
Ro00443	1.15266	9.32485e-05	19.1	22.51	23.67	6.43	9.44	8.08	21.76	7.98333	GO:0006771;GO:0009398;GO:0009231;GO:0016787;GO:0016779;GO:0008531;GO:000896	BP:riboflavin metabolic process;BP:FMN biosynthetic process;BP:riboflavin biosynthetic process;MF:hydrolase activity;MF:nucleotidyltransferase activity;MF:riboflavin kinase activity;MF:phosphoglycolate phosphatase activity;
Ro00475	-6.28367	7.55678e-06	1.74	2.55	5.83	60.84	107.02	425	3.37333	197.62	------	------
Ro00485	1.26951	0.0011966	16.29	9.15	12.88	3.7	4.68	3.77	12.7733	4.05	------	------
Ro00492	-1.26207	0.00486207	2.63	3.05	2.12	2.6	4.41	3.24	2.6	3.41667	------	------
Ro00498	-1.15798	0.00135581	3.46	2.75	3.07	5.56	4.53	6.02	3.09333	5.37	------	------
Ro00507	1.21236	0.000122009	16.48	17.91	20.05	4.02	8.52	6.03	18.1467	6.19	GO:004687	MF:metal ion binding;
Ro00508	-1.109	0.00577296	2.2	1.45	1.45	2.16	2.95	3.55	1.7	2.88667	------	------
Ro00510	-3.88438	3.20852e-06	17.55	17.91	13.32	300.18	221.89	663.2	16.26	395.09	GO:000395	MF:NAD+ kinase activity;
Ro00512	-1.03156	0.000845286	23.94	22.27	27.16	28.13	33.85	45.96	24.4567	35.98	GO:0015031;GO:0032509;GO:0043328;GO:000081	BP:protein transport;BP:endosome transport via multivesicular body sorting pathway;BP:protein targeting to vacuole involved in ubiquitin-dependent protein catabolic process via the multivesicular body sorting pathway;CC:ESCRT I complex;
Ro00513	1.74897	0.00299348	3.89	2.92	6.69	0.29	0.35	0.72	4.5	0.453333	GO:0045842;GO:0070979;GO:0031145;GO:0009793;GO:0048481;GO:0030071;GO:0034399;GO:000568	BP:positive regulation of mitotic metaphase/anaphase transition;BP:protein K11-linked ubiquitination;BP:anaphase-promoting complex-dependent catabolic process;BP:embryo development ending in seed dormancy;BP:plant ovule development;BP:regulation of mitotic metaphase/anaphase transition;CC:nuclear periphery;CC:anaphase-promoting complex;
Ro00519	-1.09872	3.68506e-05	13.62	12.97	14.58	19.27	25.7	24.85	13.7233	23.2733	GO:0000398;GO:0000349;GO:0006396;GO:0071013;GO:0071014;GO:0071007;GO:000097	BP:mRNA splicing, via spliceosome;BP:generation of catalytic spliceosome for first transesterification step;BP:RNA processing;CC:catalytic step 2 spliceosome;CC:post-mRNA release spliceosomal complex;CC:U2-type catalytic step 2 spliceosome;CC:Prp19 complex;
Ro00521	1.43671	1.37002e-05	58.36	67.46	74.23	13.83	24.93	18.79	66.6833	19.1833	GO:001602	CC:integral component of membrane;
Ro00523	-1.55468	0.000636001	1.97	1.16	2.1	3.13	4.13	4.76	1.74333	4.00667	------	------
Ro00544	1.05973	0.0127241	44.52	26.77	17.24	14.23	11.08	4.87	29.51	10.06	GO:0005975;GO:0005618;GO:0005773;GO:0004565;GO:003024	BP:carbohydrate metabolic process;CC:cell wall;CC:vacuole;MF:beta-galactosidase activity;MF:carbohydrate binding;
Ro00551	-3.66579	0.00354133	0.08	0	0.04	0.58	0.49	0.32	0.04	0.463333	GO:0006281;GO:0015074;GO:0010224;GO:0003824;GO:0003676;GO:0004672;GO:000552	BP:DNA repair;BP:DNA integration;BP:response to UV-B;MF:catalytic activity;MF:nucleic acid binding;MF:protein kinase activity;MF:ATP binding;
Ro00553	-3.01083	4.41719e-05	0.94	0.71	0.43	4.7	5.6	3.2	0.693333	4.5	GO:0006355;GO:0005634;GO:000367	BP:regulation of transcription, DNA-templated;CC:nucleus;MF:DNA binding;
Ro00558	-1.06782	7.50522e-05	9.8	12.06	13.67	16.86	19.98	18.28	11.8433	18.3733	GO:0000398;GO:0071011;GO:0005634;GO:0005689;GO:0005686;GO:0005684;GO:007101	BP:mRNA splicing, via spliceosome;CC:precatalytic spliceosome;CC:nucleus;CC:U12-type spliceosomal complex;CC:U2 snRNP;CC:U2-type spliceosomal complex;CC:catalytic step 2 spliceosome;
Ro00560	-1.31747	6.58395e-06	11.54	11.11	12.6	19.27	25.21	24.65	11.75	23.0433	GO:0071922;GO:0060623;GO:004513	BP:regulation of cohesin loading;BP:regulation of chromosome condensation;BP:meiotic chromosome segregation;
Ro00562	2.35472	0.000163266	19.25	14.87	23.93	0.99	6.31	1.6	19.35	2.96667	GO:001602	CC:integral component of membrane;
Ro00573	-1.75764	1.94726e-06	21.29	15.12	15.67	42.47	45.18	50.36	17.36	46.0033	------	------
Ro00580	-6.76976	1.42966e-06	0	0	0.27	7.74	6.33	7.78	0.09	7.28333	GO:0046983;GO:000367	MF:protein dimerization activity;MF:DNA binding;
Ro00587	1.10402	0.000362749	6.73	5.65	7.12	2.46	3.76	1.93	6.5	2.71667	GO:000823	MF:cysteine-type peptidase activity;
Ro00599	-1.60236	0.000235281	3.78	3.83	5.84	12.03	7.8	11.57	4.48333	10.4667	GO:0046872;GO:0051213;GO:001649	MF:metal ion binding;MF:dioxygenase activity;MF:oxidoreductase activity;
Ro00603	-1.13133	0.000225153	8.63	11.72	11.13	17.59	17.45	18.89	10.4933	17.9767	GO:0006355;GO:0005634;GO:000367	BP:regulation of transcription, DNA-templated;CC:nucleus;MF:DNA binding;
Ro00609	1.70924	0.000644772	26.32	16.44	14.26	4.79	5.59	3.21	19.0067	4.53	GO:0009908;GO:0005634;GO:0003700;GO:0046872;GO:000367	BP:flower development;CC:nucleus;MF:transcription factor activity, sequence-specific DNA binding;MF:metal ion binding;MF:DNA binding;
Ro00628	-1.43159	2.53038e-06	10.07	9.96	12.16	22.1	29.6	20.45	10.73	24.05	GO:0006813;GO:0016021;GO:0016020;GO:001507	BP:potassium ion transport;CC:integral component of membrane;CC:membrane;MF:potassium ion transmembrane transporter activity;
Ro00633	1.19808	0.000362088	59.05	65.7	42.24	20.42	22.59	13.07	55.6633	18.6933	GO:006163	MF:ubiquitin conjugating enzyme activity;
Ro00637	1.07527	3.92632e-05	54.21	48.16	48.4	15.97	24.16	16.88	50.2567	19.0033	GO:0006048;GO:0003977;GO:007056	BP:UDP-N-acetylglucosamine biosynthetic process;MF:UDP-N-acetylglucosamine diphosphorylase activity;MF:uridylyltransferase activity;
Ro00644	-1.41969	3.57987e-05	23.65	24.17	23.48	47.57	38.99	50.7	23.7667	45.7533	GO:0045454;GO:0006662;GO:0005623;GO:001503	BP:cell redox homeostasis;BP:glycerol ether metabolic process;CC:cell;MF:protein disulfide oxidoreductase activity;
Ro00658	-5.36452	0.0113408	0	0	0	0.11	0.35	3.72	0	1.39333	------	------
Ro00661	-1.13488	3.21099e-05	17.9	20.52	22.3	33.92	34.93	26.32	20.24	31.7233	GO:0050832;GO:2000022;GO:0042742;GO:0005634;GO:001602	BP:defense response to fungus;BP:regulation of jasmonic acid mediated signaling pathway;BP:defense response to bacterium;CC:nucleus;CC:integral component of membrane;
Ro00678	2.08948	3.07761e-07	46.02	41.75	41.91	6.24	9.15	8.57	43.2267	7.98667	GO:0006886;GO:0032482;GO:0030139;GO:0012505;GO:0005768;GO:0003924;GO:000552	BP:intracellular protein transport;BP:Rab protein signal transduction;CC:endocytic vesicle;CC:endomembrane system;CC:endosome;MF:GTPase activity;MF:GTP binding;
Ro00699	-1.78861	5.16797e-07	3.86	3.78	4.11	11.6	9.99	10.56	3.91667	10.7167	GO:0006338;GO:0032259;GO:0005634;GO:0035097;GO:0032452;GO:0034647;GO:000816	BP:chromatin remodeling;BP:methylation;CC:nucleus;CC:histone methyltransferase complex;MF:histone demethylase activity;MF:histone demethylase activit;MF:methyltransferase activity;
Ro00704	-1.01654	0.000154221	4.16	3.23	3.31	5.01	7.69	4.8	3.56667	5.83333	------	------
Ro00708	3.99672	3.95351e-05	3.95	4.51	16.22	0.56	0.38	0.24	8.22667	0.393333	GO:0016125;GO:0055114;GO:0016021;GO:0004497;GO:0020037;GO:0016705;GO:0005506;GO:001649	BP:sterol metabolic process;BP:oxidation-reduction process;CC:integral component of membrane;MF:monooxygenase activity;MF:heme binding;MF:oxidoreductase activity, acting on paired donors, with incorporation or reduction of molecular oxygen;MF:iron ion binding;MF:oxidoreductase activity;
Ro00716	2.63237	1.93901e-05	5.22	4.8	9.86	0.84	0.95	0.9	6.62667	0.896667	GO:0006012;GO:0016021;GO:000397	BP:galactose metabolic process;CC:integral component of membrane;MF:UDP-glucose 4-epimerase activity;
Ro00730	1.9856	0.00118855	2.16	1.93	4.69	0.66	0.54	0.59	2.92667	0.596667	GO:0016020;GO:0016021;GO:0004497;GO:0020037;GO:0016709;GO:0016705;GO:000550	CC:membrane;CC:integral component of membrane;MF:monooxygenase activity;MF:heme binding;MF:oxidoreductase activity, acting on paired donors, with incorporation or reduction of molecular oxygen, NA;MF:oxidoreductase activity, acting on paired donors, with incorporation or reduction of molecular oxygen;MF:iron ion binding;
Ro00733	3.75502	0.000215743	3.71	2.52	11.74	0.44	0.1	0.46	5.99	0.333333	GO:0016125;GO:0055114;GO:0016021;GO:0004497;GO:0020037;GO:0016705;GO:0005506;GO:001649	BP:sterol metabolic process;BP:oxidation-reduction process;CC:integral component of membrane;MF:monooxygenase activity;MF:heme binding;MF:oxidoreductase activity, acting on paired donors, with incorporation or reduction of molecular oxygen;MF:iron ion binding;MF:oxidoreductase activity;
Ro00739	-5.14519	0.0103299	0	0	0	0.13	0.25	0.09	0	0.156667	GO:0071949;GO:001649	MF:FAD binding;MF:oxidoreductase activity;
Ro00740	3.16171	0.000697889	11.7	5.02	17.56	1.45	0.78	0.56	11.4267	0.93	GO:0071949;GO:001649	MF:FAD binding;MF:oxidoreductase activity;
Ro00757	-1.54812	0.00743097	0.39	0.2	0.25	0.64	0.69	0.62	0.28	0.65	------	------
Ro00763	2.47032	0.00465471	0.99	1.1	2.86	0.05	0.43	0.23	1.65	0.236667	GO:0071949;GO:001649	MF:FAD binding;MF:oxidoreductase activity;
Ro00779	-1.29355	4.34758e-05	24.66	23.03	16.67	40.8	48.44	33.47	21.4533	40.9033	GO:0042372;GO:0016021;GO:0005777;GO:0009507;GO:0003824;GO:001687	BP:phylloquinone biosynthetic process;CC:integral component of membrane;CC:peroxisome;CC:chloroplast;MF:catalytic activity;MF:ligase activity;
Ro00780	-1.34749	1.0875e-05	4.66	3.95	4.56	8.78	11.82	7.52	4.39	9.37333	GO:000573	CC:mitochondrion;
Ro00784	-1.91091	3.82195e-06	7.62	7.96	7.42	21.75	18.78	26.69	7.66667	22.4067	GO:0000381;GO:0000380;GO:0006281;GO:0043484;GO:0005737;GO:0005634;GO:000372	BP:regulation of alternative mRNA splicing, via spliceosome;BP:alternative mRNA splicing, via spliceosome;BP:DNA repair;BP:regulation of RNA splicing;CC:cytoplasm;CC:nucleus;MF:RNA binding;
Ro00785	-2.14655	1.87693e-06	3.33	4.8	5.1	14.58	13.93	17.31	4.41	15.2733	GO:0006364;GO:0032040;GO:0034511;GO:003051	BP:rRNA processing;CC:small-subunit processome;MF:U3 snoRNA binding;MF:snoRNA binding;
Ro00790	-3.83715	8.96937e-09	0.79	0.56	1.2	10.3	9.12	7.36	0.85	8.92667	GO:0016021;GO:0042626;GO:0016887;GO:000552	CC:integral component of membrane;MF:ATPase activity, coupled to transmembrane movement of substances;MF:ATPase activity;MF:ATP binding;
Ro00805	2.21712	0.00066781	2.89	1.96	1.69	0.22	0.49	0.41	2.18	0.373333	GO:0006520;GO:0004837;GO:0016831;GO:003017	BP:cellular amino acid metabolic process;MF:tyrosine decarboxylase activity;MF:carboxy-lyase activity;MF:pyridoxal phosphate binding;
Ro00820	3.30973	4.47824e-06	4.52	5.58	7.44	0.25	0.76	0.39	5.84667	0.466667	GO:0005886;GO:001674	CC:plasma membrane;MF:transferase activity;
Ro00822	-1.4138	0.000130309	106.5	88.45	64.31	174.17	248.48	129.37	86.42	184.007	GO:0006355;GO:000369	BP:regulation of transcription, DNA-templated;MF:double-stranded DNA binding;
Ro00828	2.47439	3.01675e-06	23.16	24.3	25.01	1.9	6.07	2.17	24.1567	3.38	GO:0006355;GO:0009734;GO:0005634;GO:000367	BP:regulation of transcription, DNA-templated;BP:auxin-activated signaling pathway;CC:nucleus;MF:DNA binding;
Ro00830	1.56389	0.00933581	85.44	57.99	54.12	23.86	15.18	9.88	65.85	16.3067	------	------
Ro00832	2.48206	0.00291859	1.29	1.7	1.19	0.04	0.38	0.17	1.39333	0.196667	GO:0006520;GO:0004058;GO:0016831;GO:003017	BP:cellular amino acid metabolic process;MF:aromatic-L-amino-acid decarboxylase activity;MF:carboxy-lyase activity;MF:pyridoxal phosphate binding;
Ro00833	-4.73625	0.000488602	0	0	0.07	0.4	0.7	0.48	0.0233333	0.526667	GO:0016021;GO:0004674;GO:0005524;GO:000467	CC:integral component of membrane;MF:protein serine/threonine kinase activity;MF:ATP binding;MF:protein kinase activity;
Ro00841	1.018	8.06315e-05	56.33	52.74	48.73	22.34	21.11	17.32	52.6	20.2567	GO:0005634;GO:0003700;GO:004356	CC:nucleus;MF:transcription factor activity, sequence-specific DNA binding;MF:sequence-specific DNA binding;
Ro00849	1.2017	4.59526e-05	26.68	27.32	25.04	10.49	8.69	7.93	26.3467	9.03667	GO:0009733;GO:0009413;GO:0042538;GO:0009753;GO:0009741;GO:0009816;GO:0006593;GO:0051646;GO:0019544;GO:0009414;GO:0009408;GO:0009737;GO:0055129;GO:0006979;GO:0005739;GO:0008270;GO:0004587;GO:003017	BP:response to auxin;BP:response to flooding;BP:hyperosmotic salinity response;BP:response to jasmonic acid;BP:response to brassinosteroid;BP:defense response to bacterium, incompatible interaction;BP:ornithine catabolic process;BP:mitochondrion localization;BP:arginine catabolic process to glutamate;BP:response to water deprivation;BP:response to heat;BP:response to abscisic acid;BP:L-proline bi…
Ro00854	-1.58049	7.9921e-06	17.09	11.67	14.24	34.68	29.74	35.57	14.3333	33.33	GO:0019516;GO:0005777;GO:0008891;GO:0010181;GO:0004459;GO:001649	BP:lactate oxidation;CC:peroxisome;MF:glycolate oxidase activity;MF:FMN binding;MF:L-lactate dehydrogenase activity;MF:oxidoreductase activity;
Ro00868	-4.29238	5.17391e-05	0.13	0.39	0.57	5.45	3.32	8.06	0.363333	5.61	------	------
Ro00875	-1.13151	0.00260481	1.49	1.15	1.11	2.11	2.64	1.81	1.25	2.18667	GO:0009451;GO:0043231;GO:000827	BP:RNA modification;CC:intracellular membrane-bounded organelle;MF:zinc ion binding;
Ro00878	-1.05669	5.49141e-05	12.25	11.08	14.29	20.92	20.12	19.88	12.54	20.3067	GO:0006888;GO:0010584;GO:0006886;GO:0048658;GO:0070971;GO:0030127;GO:000827	BP:ER to Golgi vesicle-mediated transport;BP:pollen exine formation;BP:intracellular protein transport;BP:anther wall tapetum development;CC:endoplasmic reticulum exit site;CC:COPII vesicle coat;MF:zinc ion binding;
Ro00880	1.83909	9.37703e-07	49.11	39.07	39.77	9.14	11.94	7.07	42.65	9.38333	GO:000716	BP:signal transduction;
Ro00889	-2.76529	3.91956e-05	16.57	10.35	6.76	26.21	82.73	73.2	11.2267	60.7133	------	------
Ro00892	5.45608	0.000129485	0.61	0.54	0.57	0.02	0	0	0.573333	0.00666667	GO:000827	MF:zinc ion binding;
Ro00894	1.5912	0.00466164	9.72	7.33	4.05	2.34	2.06	1.1	7.03333	1.83333	------	------
Ro00898	1.21566	3.23268e-05	24.07	20.7	27.72	8.33	9.16	7.04	24.1633	8.17667	GO:0006486;GO:0005794;GO:0016021;GO:0000139;GO:0003836;GO:0008378;GO:000837	BP:protein glycosylation;CC:Golgi apparatus;CC:integral component of membrane;CC:Golgi membrane;MF:beta-galactosid;MF:galactosyltransferase activity;MF:sialyltransferase activity;
Ro00902	-1.56453	4.78398e-06	5.55	4.26	4.69	11.22	12.17	10.47	4.83333	11.2867	------	------
Ro00911	2.21857	3.9196e-06	226.04	172.21	130.32	35.89	29.03	24.74	176.19	29.8867	GO:0000272;GO:0016161;GO:010222	BP:polysaccharide catabolic process;MF:beta-amylase activity;MF:amylopectin maltohydrolase activity;
Ro00921	-3.15962	0.00944521	0	0.17	0.06	0.61	0.76	0.45	0.0766667	0.606667	------	------
Ro00923	3.92788	5.91938e-05	15.97	7.29	7.56	0.84	0.51	0.17	10.2733	0.506667	GO:0004857;GO:0046910;GO:003059	MF:enzyme inhibitor activity;MF:pectinesterase inhibitor activity;MF:pectinesterase activity;
Ro00927	1.45236	0.00469127	5.97	8.25	3.65	0.86	1.42	2.39	5.95667	1.55667	GO:0035336;GO:0010345;GO:0006629;GO:0043231;GO:0080019;GO:010296	BP:long-chain fatty-acyl-CoA metabolic process;BP:suberin biosynthetic process;BP:lipid metabolic process;CC:intracellular membrane-bounded organelle;MF:fatty-acyl-CoA reductas;MF:alcohol-forming fatty acyl-CoA reductase activity;
Ro00948	2.03945	0.000187448	33.63	21.32	34.78	3.22	4.78	9.11	29.91	5.70333	GO:001678	MF:hydrolase activity;
Ro00952	1.79808	0.000798911	1.82	2.43	3.63	0.46	0.75	0.58	2.62667	0.596667	GO:0000266;GO:0048285;GO:0005737;GO:0016020;GO:0008017;GO:0003924;GO:000552	BP:mitochondrial fission;BP:organelle fission;CC:cytoplasm;CC:membrane;MF:microtubule binding;MF:GTPase activity;MF:GTP binding;
Ro00953	-1.19805	0.000215546	80.5	119.97	128.79	193.62	179.24	173.46	109.753	182.107	------	------
Ro00963	1.34073	1.17352e-05	21.46	21.02	29.4	7.24	8.39	6.36	23.96	7.33	GO:0000160;GO:0005634;GO:000367	BP:phosphorelay signal transduction system;CC:nucleus;MF:DNA binding;
Ro00997	6.20665	0.00016687	1.45	1.77	10.64	0	0	0.11	4.62	0.0366667	GO:0006355;GO:0005634;GO:000367	BP:regulation of transcription, DNA-templated;CC:nucleus;MF:DNA binding;
Ro00998	1.63289	0.000178025	84.44	75.71	71.84	27.18	21.15	10	77.33	19.4433	GO:0015743;GO:0016021;GO:000950	BP:malate transport;CC:integral component of membrane;CC:chloroplast;
Ro01022	-1.33374	0.00848238	0.81	0.58	0.53	1.35	1.21	1.25	0.64	1.27	GO:0006013;GO:0015074;GO:0016021;GO:0030246;GO:0003676;GO:000455	BP:mannose metabolic process;BP:DNA integration;CC:integral component of membrane;MF:carbohydrate binding;MF:nucleic acid binding;MF:alpha-mannosidase activity;
Ro01048	1.55825	9.93458e-07	37.46	32.67	37.39	8.27	11.83	8.89	35.84	9.66333	GO:0016787;GO:000877	MF:hydrolase activity;MF:acetylornithine deacetylase activity;
Ro01052	-1.32921	0.000267082	369.94	266.97	247.48	615.46	649.27	472.78	294.797	579.17	GO:0071586;GO:0016021;GO:000419	BP:CAAX-box protein processing;CC:integral component of membrane;MF:cysteine-type endopeptidase activity;
Ro01060	-1.65288	2.09578e-06	12.17	12.17	14.58	34.83	30.56	30.61	12.9733	32	GO:0006284;GO:0006281;GO:000382	BP:base-excision repair;BP:DNA repair;MF:catalytic activity;
Ro01072	-1.94143	0.00789247	0.93	0.49	1.81	1.34	4.1	4.07	1.07667	3.17	GO:000016	BP:phosphorelay signal transduction system;
Ro01110	5.1369	5.85084e-07	19.81	9.07	31.51	0.37	0.58	0.34	20.13	0.43	GO:0006694;GO:0003854;GO:0016616;GO:001649	BP:steroid biosynthetic process;MF:3-beta-hydroxy-delta5-steroid dehydrogenase activity;MF:oxidoreductase activity, acting on the CH-OH group of donors, NAD or NADP as acceptor;MF:oxidoreductase activity;
Ro01119	2.5941	4.58433e-06	5.09	6.6	5.7	0.88	0.79	0.6	5.79667	0.756667	GO:0006633;GO:0016021;GO:0016020;GO:001674	BP:fatty acid biosynthetic process;CC:integral component of membrane;CC:membrane;MF:transferase activity, transferring acyl groups other than amino-acyl groups;
Ro01143	1.51821	0.00027437	6.55	6.15	6.39	1.84	2.25	1.2	6.36333	1.76333	GO:0009664;GO:0007165;GO:0009531;GO:000588	BP:plant-type cell wall organization;BP:signal transduction;CC:secondary cell wall;CC:plasma membrane;
Ro01148	-5.66868	1.21939e-05	0.03	0.15	0.08	1.91	2.17	8.07	0.0866667	4.05	GO:0016021;GO:0005524;GO:000467	CC:integral component of membrane;MF:ATP binding;MF:protein kinase activity;
Ro01152	1.05047	0.00721107	9.02	11.22	18.64	3.56	5.7	5.41	12.96	4.89	GO:001602	CC:integral component of membrane;
Ro01159	1.75233	1.86061e-05	19.44	24.42	29.79	3.87	8.55	5.16	24.55	5.86	GO:004698	MF:protein dimerization activity;
Ro01160	2.97466	2.64661e-05	28.33	12.27	12.38	2.34	1.74	1.14	17.66	1.74	GO:0016021;GO:000460	CC:integral component of membrane;MF:peroxidase activity;
Ro01166	-1.01134	0.00290058	3.85	3.78	5.24	6.41	5.08	8.36	4.29	6.61667	GO:0009411;GO:0006283;GO:0005694;GO:000099	BP:response to UV;BP:transcription-coupled nucleotide-excision repair;CC:chromosome;MF:RNA polymerase II core binding;
Ro01170	1.04531	0.00758997	4.68	6	4.46	1.11	2.05	2.6	5.04667	1.92	GO:0003824;GO:001687	MF:catalytic activity;MF:ligase activity;
Ro01173	1.74383	0.000564695	33.57	54.72	73.04	6.57	22.23	10.45	53.7767	13.0833	GO:0006508;GO:0030163;GO:000419	BP:proteolysis;BP:protein catabolic process;MF:aspartic-type endopeptidase activity;
Ro01183	2.67719	1.07426e-05	6.87	3.91	5.43	0.93	0.56	0.48	5.40333	0.656667	GO:0016021;GO:000521	CC:integral component of membrane;MF:ion channel activity;
Ro01184	2.11258	1.6253e-06	67.6	95.3	118.76	17.04	21.13	13.53	93.8867	17.2333	GO:0043231;GO:0016758;GO:000819	CC:intracellular membrane-bounded organelle;MF:transferase activity, transferring hexosyl groups;MF:UDP-glycosyltransferase activity;
Ro01187	2.00078	0.0094493	15.5	6.77	14.65	5.65	0.97	0.69	12.3067	2.43667	GO:0005634;GO:0003700;GO:004356	CC:nucleus;MF:transcription factor activity, sequence-specific DNA binding;MF:sequence-specific DNA binding;
Ro01192	-1.49585	0.00026513	7.58	7.46	6.62	12.63	9.53	12.51	7.22	11.5567	GO:0005524;GO:000467	MF:ATP binding;MF:protein kinase activity;
Ro01195	1.11424	6.93768e-05	33.4	43.68	48.09	12.87	18.53	13.31	41.7233	14.9033	------	------
Ro01205	-5.42815	3.09572e-05	0.24	0	0.18	4.48	2.34	7.87	0.14	4.89667	GO:0005634;GO:0003700;GO:0016740;GO:0005524;GO:000367	CC:nucleus;MF:transcription factor activity, sequence-specific DNA binding;MF:transferase activity;MF:ATP binding;MF:DNA binding;
Ro01207	-1.19546	2.81515e-05	52.15	44.23	59.47	81.46	107.11	83.46	51.95	90.6767	GO:0006355;GO:0005634;GO:0003700;GO:004356	BP:regulation of transcription, DNA-templated;CC:nucleus;MF:transcription factor activity, sequence-specific DNA binding;MF:sequence-specific DNA binding;
Ro01208	-1.15608	0.000132786	11.66	11.59	14.46	16.32	20.26	25.85	12.57	20.81	GO:000576	CC:mitochondrial large ribosomal subunit;
Ro01226	1.03888	0.00351694	14.73	12.71	13.52	3.31	7.94	5.59	13.6533	5.61333	GO:0071555;GO:0016021;GO:0000139;GO:001675	BP:cell wall organization;CC:integral component of membrane;CC:Golgi membrane;MF:transferase activity, transferring glycosyl groups;
Ro01238	-1.62307	1.60341e-06	14.61	16.96	16.69	30.59	47.68	39.84	16.0867	39.37	GO:0006629;GO:0016021;GO:001649	BP:lipid metabolic process;CC:integral component of membrane;MF:oxidoreductase activity;
Ro01240	-1.42498	0.00129185	2.66	3.12	2.41	6.75	4.39	5.95	2.73	5.69667	GO:0015940;GO:0032259;GO:0003864;GO:000816	BP:pantothenate biosynthetic process;BP:methylation;MF:3-methyl-2-oxobutanoate hydroxymethyltransferase activity;MF:methyltransferase activity;
Ro01243	1.48523	0.00910817	5.07	5.3	10.7	2.32	4.2	3.08	7.02333	3.2	GO:0030001;GO:004687	BP:metal ion transport;MF:metal ion binding;
Ro01275	1.80602	1.06969e-05	300.48	255.88	296.37	79.89	54.6	54.12	284.243	62.87	GO:0019499;GO:0006535;GO:0005737;GO:0005739;GO:0004124;GO:0030170;GO:005001	BP:cyanide metabolic process;BP:cysteine biosynthetic process from serine;CC:cytoplasm;CC:mitochondrion;MF:cysteine synthase activity;MF:pyridoxal phosphate binding;MF:L-3-cyanoalanine synthase activity;
Ro01282	1.67758	4.07481e-06	15.98	9.14	12.13	2.59	4.38	3.47	12.4167	3.48	GO:0004842;GO:0005524;GO:000467	MF:ubiquitin-protein transferase activity;MF:ATP binding;MF:protein kinase activity;
Ro01289	3.57582	0.00961897	0.98	0.7	1.51	0	0.18	0	1.06333	0.06	GO:0004842;GO:0005524;GO:000467	MF:ubiquitin-protein transferase activity;MF:ATP binding;MF:protein kinase activity;
Ro01291	1.42426	0.00521966	2.19	1.74	2.2	0.5	0.61	0.68	2.04333	0.596667	GO:0004674;GO:0004842;GO:0005524;GO:000467	MF:protein serine/threonine kinase activity;MF:ubiquitin-protein transferase activity;MF:ATP binding;MF:protein kinase activity;
Ro01309	-1.01327	0.010111	2.14	1.5	1.82	2.52	3.77	1.96	1.82	2.75	------	------
Ro01322	1.06282	4.51079e-05	31.72	29.68	28.85	11.29	13.47	9.81	30.0833	11.5233	GO:0033962;GO:0034063;GO:0010494;GO:0000932;GO:0004386;GO:0003724;GO:0003723;GO:0003676;GO:0005524;GO:000372	BP:cytoplasmic mRNA processing body assembly;BP:stress granule assembly;CC:cytoplasmic stress granule;CC:cytoplasmic mRNA processing body;MF:helicase activity;MF:RNA helicase activity;MF:RNA binding;MF:nucleic acid binding;MF:ATP binding;MF:mRNA binding;
Ro01325	3.40666	7.73049e-05	2.76	1.46	1.9	0.26	0.07	0.11	2.04	0.146667	GO:0004842;GO:0005524;GO:000467	MF:ubiquitin-protein transferase activity;MF:ATP binding;MF:protein kinase activity;
Ro01331	-1.35374	2.31684e-05	21.14	12.62	15.44	31.19	35.52	32.11	16.4	32.94	GO:0007165;GO:0005737;GO:0005829;GO:0004674;GO:000552	BP:signal transduction;CC:cytoplasm;CC:cytosol;MF:protein serine/threonine kinase activity;MF:ATP binding;
Ro01337	2.66138	0.00147997	3.93	2.44	4.86	0.08	0.56	0.73	3.74333	0.456667	GO:001674	MF:transferase activity;
Ro01341	1.55429	3.74531e-05	7.5	7.39	7.68	1.25	2.17	2.52	7.52333	1.98	GO:0006813;GO:0016021;GO:0016020;GO:0009507;GO:0015299;GO:001538	BP:potassium ion transport;CC:integral component of membrane;CC:membrane;CC:chloroplast;MF:solut;MF:potassiu;
Ro01346	-8.4037	4.81397e-09	1.62	2.49	1.88	278.2	386.15	771.46	1.99667	478.603	------	------
Ro01347	-1.03784	0.000188004	5.68	5.39	7.29	7.65	9.35	10.44	6.12	9.14667	GO:004687	MF:metal ion binding;
Ro01348	-1.44921	2.35951e-06	31.55	32.71	30.69	59.58	71.52	48.92	31.65	60.0067	GO:001602	CC:integral component of membrane;
Ro01351	-1.45479	9.78641e-06	24.07	23.96	21.87	57.35	55.4	37.81	23.3	50.1867	GO:000961	BP:response to wounding;
Ro01372	3.96108	0.00927501	0.6	0.71	1.67	0	0	0.11	0.993333	0.0366667	GO:0007275;GO:0045944;GO:0009908;GO:0005634;GO:0043565;GO:0044212;GO:0003700;GO:0000977;GO:0003677;GO:0000976;GO:0046983;GO:0008134;GO:000098	BP:multicellular organism development;BP:positive regulation of transcription from RNA polymerase II promoter;BP:flower development;CC:nucleus;MF:sequence-specific DNA binding;MF:transcription regulatory region DNA binding;MF:transcription factor activity, sequence-specific DNA binding;MF:RNA polymerase II regulatory region sequence-specific DNA binding;MF:DNA binding;MF:transcription regulatory …
Ro01388	1.02525	0.000157804	16.17	15.26	18.07	6.93	7.04	5.08	16.5	6.35	GO:0016021;GO:0005506;GO:0016705;GO:002003	CC:integral component of membrane;MF:iron ion binding;MF:oxidoreductase activity, acting on paired donors, with incorporation or reduction of molecular oxygen;MF:heme binding;
Ro01403	-1.08517	9.40715e-05	8.86	7.18	7.68	12.13	12.58	14.72	7.90667	13.1433	GO:0071630;GO:0072671;GO:0030433;GO:0036266;GO:000367	BP:nucleus-associated proteasomal ubiquitin-dependent protein catabolic process;BP:mitochondria-associated ubiquitin-dependent protein catabolic process;BP:ER-associated ubiquitin-dependent protein catabolic process;CC:Cdc48p-Npl4p-Vms1p AAA ATPase complex;MF:nucleic acid binding;
Ro01420	-1.33591	3.14599e-05	5.26	5.23	7.08	9.71	12.18	13.01	5.85667	11.6333	------	------
Ro01426	1.57133	6.48904e-05	4.94	4.44	5.24	1.4	1.43	1.05	4.87333	1.29333	GO:0006310;GO:0000723;GO:0006303;GO:0071480;GO:0071481;GO:0009408;GO:0043564;GO:0000784;GO:0042162;GO:0003678;GO:0003690;GO:0003684;GO:000552	BP:DNA recombination;BP:telomere maintenance;BP:double-strand break repair via nonhomologous end joining;BP:cellular response to gamma radiation;BP:cellular response to X-ray;BP:response to heat;CC:Ku7;CC:nuclear chromosome, telomeric region;MF:telomeric DNA binding;MF:DNA helicase activity;MF:double-stranded DNA binding;MF:damaged DNA binding;MF:ATP binding;
Ro01431	1.61448	0.000146084	7.17	9.88	6.73	2.1	2.68	1.79	7.92667	2.19	GO:0016126;GO:0008610;GO:0016021;GO:0016020;GO:0005789;GO:0004497;GO:0000254;GO:0005506;GO:001649	BP:sterol biosynthetic process;BP:lipid biosynthetic process;CC:integral component of membrane;CC:membrane;CC:endoplasmic reticulum membrane;MF:monooxygenase activity;MF:C-4 methylsterol oxidase activity;MF:iron ion binding;MF:oxidoreductase activity;
Ro01433	1.75264	0.000122378	13.09	10.57	19.31	3.27	2.74	3.82	14.3233	3.27667	GO:0016021;GO:0003824;GO:0016491;GO:0016616;GO:005066	CC:integral component of membrane;MF:catalytic activity;MF:oxidoreductase activity;MF:oxidoreductase activity, acting on the CH-OH group of donors, NAD or NADP as acceptor;MF:coenzyme binding;
Ro01435	-3.03112	1.79854e-08	36.46	37.15	41.29	234.54	196.98	248.8	38.3	226.773	GO:001630	MF:kinase activity;
Ro01436	-4.09979	0.0129911	0.13	0.13	0	0	1.98	2.29	0.0866667	1.42333	GO:0032259;GO:0008168;GO:000438	BP:methylation;MF:methyltransferase activity;MF:helicase activity;
Ro01437	-3.81966	4.77826e-09	30.69	25.66	26.7	248.84	293.64	344.16	27.6833	295.547	GO:0016021;GO:001970	CC:integral component of membrane;MF:protein-cysteine S-palmitoyltransferase activity;
Ro01451	1.58073	0.000660366	1015.88	892.95	660.4	304.01	194.17	169.76	856.41	222.647	GO:000480	MF:transketolase activity;
Ro01457	1.88798	0.011766	4.49	7.86	5.56	0.72	0.97	1.95	5.97	1.21333	GO:0009733;GO:0006888;GO:0005801;GO:0016021;GO:000013	BP:response to auxin;BP:ER to Golgi vesicle-mediated transport;CC:cis-Golgi network;CC:integral component of membrane;CC:Golgi membrane;
Ro01463	-1.26171	7.5188e-05	5.55	4.24	5.77	8.1	11.58	9.82	5.18667	9.83333	GO:0009639;GO:0009959;GO:0005856;GO:000577	BP:response to red or far red light;BP:negative gravitropism;CC:cytoskeleton;CC:peroxisome;
Ro01464	-2.36841	0.00348567	11.49	8.78	9.37	6.43	78.59	37.27	9.88	40.7633	------	------
Ro01473	1.37713	4.30732e-06	38.2	29.72	34.09	9.89	11.42	11.96	34.0033	11.09	GO:0016021;GO:000950	CC:integral component of membrane;CC:chloroplast;
Ro01479	1.59649	0.00836069	11.55	7.67	6.5	2.09	1.9	0.63	8.57333	1.54	GO:000382	MF:catalytic activity;
Ro01489	-4.96729	6.50107e-09	4.85	4.69	5.56	90.78	102.83	173.27	5.03333	122.293	GO:0071555;GO:0016021;GO:0000139;GO:001675	BP:cell wall organization;CC:integral component of membrane;CC:Golgi membrane;MF:transferase activity, transferring glycosyl groups;
Ro01491	3.29543	0.00465455	1.78	1.93	1.71	0	0.27	0.14	1.80667	0.136667	GO:0000079;GO:001990	BP:regulation of cyclin-dependent protein serine/threonine kinase activity;MF:protein kinase binding;
Ro01504	2.16333	0.0018146	4.27	3.5	4.9	1.28	0.39	0.42	4.22333	0.696667	GO:0005634;GO:0046872;GO:000367	CC:nucleus;MF:metal ion binding;MF:DNA binding;
Ro01527	3.33931	0.00188154	3.14	2.93	1.6	0.41	0.16	0	2.55667	0.19	GO:0030150;GO:0016021;GO:000574	BP:protein import into mitochondrial matrix;CC:integral component of membrane;CC:mitochondrial inner membrane presequence translocase complex;
Ro01560	-2.71037	7.01257e-07	8.8	9.07	8.72	52.42	31.85	50.68	8.86333	44.9833	GO:0046872;GO:0051213;GO:001649	MF:metal ion binding;MF:dioxygenase activity;MF:oxidoreductase activity;
Ro01562	-1.04664	0.000333684	18.83	17.19	13.47	26.26	34.52	20.26	16.4967	27.0133	GO:0006426;GO:0009793;GO:0045995;GO:0005737;GO:0009570;GO:0005739;GO:0004820;GO:000552	BP:glycyl-tRNA aminoacylation;BP:embryo development ending in seed dormancy;BP:regulation of embryonic development;CC:cytoplasm;CC:chloroplast stroma;CC:mitochondrion;MF:glycine-tRNA ligase activity;MF:ATP binding;
Ro01567	1.68982	6.40935e-06	16.11	17.89	23.79	4.98	5.42	4.36	19.2633	4.92	------	------
Ro01570	-1.0254	6.5543e-05	33.4	28.27	32.59	47.37	51.15	52.98	31.42	50.5	GO:0016021;GO:001630	CC:integral component of membrane;MF:kinase activity;
Ro01575	-2.02449	0.000139294	16.8	17.44	22.45	94.09	40.82	53.37	18.8967	62.76	------	------
Ro01587	2.01242	0.00131588	13.71	6.42	4.49	1.9	1.43	1.52	8.20667	1.61667	GO:001678	MF:hydrolase activity;
Ro01589	1.37265	0.000522861	113.39	71.27	46	22.29	26.8	25.09	76.8867	24.7267	GO:0008610;GO:0016020;GO:0016021;GO:0005506;GO:001649	BP:lipid biosynthetic process;CC:membrane;CC:integral component of membrane;MF:iron ion binding;MF:oxidoreductase activity;
Ro01594	1.0027	0.00013265	6.21	5.78	6.1	1.96	3.21	2.07	6.03	2.41333	GO:0016021;GO:0042626;GO:0016887;GO:000552	CC:integral component of membrane;MF:ATPase activity, coupled to transmembrane movement of substances;MF:ATPase activity;MF:ATP binding;
Ro01597	1.31048	0.00629307	2.94	1.76	1.83	0.38	1.09	0.64	2.17667	0.703333	GO:0005634;GO:0008094;GO:0004386;GO:0005524;GO:000367	CC:nucleus;MF:DNA-dependent ATPase activity;MF:helicase activity;MF:ATP binding;MF:DNA binding;
Ro01598	2.94869	0.0039152	0.55	0.89	1.35	0.14	0.14	0	0.93	0.0933333	------	------
Ro01622	-2.77202	5.75826e-05	6.72	4.8	8.52	33.47	24.55	43	6.68	33.6733	GO:0016020;GO:0016021;GO:0022857;GO:0015297;GO:004291	CC:membrane;CC:integral component of membrane;MF:transmembrane transporter activity;MF:antiporter activity;MF:xenobiotic transporter activity;
Ro01625	-2.26238	0.00113167	9.2	4.02	12.97	25.82	14.36	53.49	8.73	31.2233	GO:0016021;GO:0016020;GO:0015297;GO:0022857;GO:0005509;GO:004291	CC:integral component of membrane;CC:membrane;MF:antiporter activity;MF:transmembrane transporter activity;MF:calcium ion binding;MF:xenobiotic transporter activity;
Ro01657	-4.52968	0.0101302	0	0	0.03	0.04	0.22	0.58	0.01	0.28	------	------
Ro01666	1.19055	1.40212e-05	19.23	18.21	20.89	6.14	7.99	5.13	19.4433	6.42	GO:0009737;GO:0016575;GO:0009845;GO:0080186;GO:0009908;GO:1902074;GO:0005634;GO:001685	BP:response to abscisic acid;BP:histone deacetylation;BP:seed germination;BP:developmental vegetative growth;BP:flower development;BP:response to salt;CC:nucleus;MF:isomerase activity;
Ro01667	-5.49759	0.00665818	0	0	0	0.32	1.13	0.57	0	0.673333	------	------
Ro01692	1.91748	2.64377e-05	48.62	35.85	41.83	11.82	5.82	8.11	42.1	8.58333	GO:0016567;GO:0032259;GO:0016021;GO:0031464;GO:0008168;GO:000552	BP:protein ubiquitination;BP:methylation;CC:integral component of membrane;CC:Cul4A-RING E3 ubiquitin ligase complex;MF:methyltransferase activity;MF:ATP binding;
Ro01709	1.49296	8.93413e-05	4.86	4.96	5.61	1.39	1.47	1.64	5.14333	1.5	------	------
Ro01735	-4.41551	0.000520681	7.04	12.11	5.13	7.97	5.07	25.56	8.09333	12.8667	GO:0006468;GO:0016021;GO:0005886;GO:0004675;GO:0004674;GO:0004672;GO:000552	BP:protein phosphorylation;CC:integral component of membrane;CC:plasma membrane;MF:transmembrane receptor protein serine/threonine kinase activity;MF:protein serine/threonine kinase activity;MF:protein kinase activity;MF:ATP binding;
Ro01746	1.38968	2.82357e-06	66.31	63.04	62.15	19.5	24.26	17.2	63.8333	20.32	GO:001602	CC:integral component of membrane;
Ro01755	1.3957	2.53617e-05	18.78	17.5	22.52	3.86	7.53	5.56	19.6	5.65	GO:0010224;GO:0009881;GO:004280	BP:response to UV-B;MF:photoreceptor activity;MF:protein homodimerization activity;
Ro01756	3.43583	1.6517e-05	3.61	3.63	7.62	0.25	0.25	0.57	4.95333	0.356667	GO:000662	BP:lipid metabolic process;
Ro01778	-3.74258	0.000506074	0.08	0.23	0.16	2.76	1.26	1.11	0.156667	1.71	GO:0006351;GO:004356	BP:transcription, DNA-templated;MF:sequence-specific DNA binding;
Ro01781	1.34284	0.000701253	5.96	4.89	9.58	1.77	2.76	2.02	6.81	2.18333	GO:0060178;GO:0031410;GO:003067	BP:regulation of exocyst localization;CC:cytoplasmic vesicle;MF:protein binding, bridging;
Ro01791	-3.22814	0.00829778	0.04	0.15	0	0.81	0.45	0.36	0.0633333	0.54	GO:0006457;GO:0045454;GO:0034976;GO:0005783;GO:0005788;GO:0005623;GO:000375	BP:protein folding;BP:cell redox homeostasis;BP:response to endoplasmic reticulum stress;CC:endoplasmic reticulum;CC:endoplasmic reticulum lumen;CC:cell;MF:protein disulfide isomerase activity;
Ro01800	-4.15518	0.00251856	0	0.03	0.04	0.05	0.45	0.55	0.0233333	0.35	GO:0016021;GO:000823	CC:integral component of membrane;MF:cysteine-type peptidase activity;
Ro01801	3.11972	0.00693841	14.7	11.44	12.93	0.76	0	2.31	13.0233	1.02333	GO:000973	BP:response to auxin;
Ro01802	2.54286	0.011901	21.62	16.61	31.53	3.23	5.38	0	23.2533	2.87	GO:000973	BP:response to auxin;
Ro01821	1.15914	0.000203061	17.86	14.9	12.78	4.86	7.71	4.07	15.18	5.54667	GO:0016021;GO:0004674;GO:000552	CC:integral component of membrane;MF:protein serine/threonine kinase activity;MF:ATP binding;
Ro01827	-3.7686	0.00583379	0.21	0	0.17	1.41	0.71	2.52	0.126667	1.54667	------	------
Ro01831	-4.35649	4.97461e-05	0.07	0.3	0.49	4.09	6.6	4.01	0.286667	4.9	GO:0006886;GO:0016192;GO:0005737;GO:000552	BP:intracellular protein transport;BP:vesicle-mediated transport;CC:cytoplasm;MF:GTP binding;
Ro01833	1.05184	0.00159508	109.63	102.44	166.42	31.89	48.99	60.54	126.163	47.14	GO:0032259;GO:0008757;GO:000817	BP:methylation;MF:S-adenosylmethionine-dependent methyltransferase activity;MF:O-methyltransferase activity;
Ro01838	1.27384	0.00199524	5	6.06	8.12	2.7	2.37	1.19	6.39333	2.08667	GO:0016021;GO:0005524;GO:000467	CC:integral component of membrane;MF:ATP binding;MF:protein kinase activity;
Ro01847	2.46681	1.68731e-06	17.72	25.11	18.25	2.62	3.91	2.27	20.36	2.93333	GO:0045492;GO:0045491;GO:0009834;GO:0005794;GO:001602	BP:xylan biosynthetic process;BP:xylan metabolic process;BP:plant-type secondary cell wall biogenesis;CC:Golgi apparatus;CC:integral component of membrane;
Ro01851	1.41071	1.41067e-05	19.51	18.61	16.2	6.28	5.29	4.69	18.1067	5.42	GO:0006552;GO:1905202;GO:0005739;GO:001687	BP:leucine catabolic process;CC:methylcrotonoyl-CoA carboxylase complex;CC:mitochondrion;MF:ligase activity;
Ro01853	-1.1066	3.05193e-05	6.19	7.59	7.68	11	14.29	10.28	7.15333	11.8567	GO:0010468;GO:0005777;GO:000451	BP:regulation of gene expression;CC:peroxisome;MF:endonuclease activity;
Ro01855	-1.57171	1.90528e-05	49.23	49.25	58.2	135.35	121.94	191.61	52.2267	149.633	GO:0055085;GO:001602	BP:transmembrane transport;CC:integral component of membrane;
Ro01863	-1.13341	8.7839e-05	36.76	33.78	33.12	68.71	62.78	42.99	34.5533	58.16	GO:0005634;GO:0016021;GO:000367	CC:nucleus;CC:integral component of membrane;MF:DNA binding;
Ro01864	-6.05309	4.78044e-06	0.11	0.08	0.12	1.46	6.83	8.56	0.103333	5.61667	GO:0016132;GO:0016125;GO:0010268;GO:0007275;GO:0055114;GO:0016021;GO:0004497;GO:0016705;GO:0020037;GO:0010295;GO:0005506;GO:001649	BP:brassinosteroid biosynthetic process;BP:sterol metabolic process;BP:brassinosteroid homeostasis;BP:multicellular organism development;BP:oxidation-reduction process;CC:integral component of membrane;MF:monooxygenase activity;MF:oxidoreductase activity, acting on paired donors, with incorporation or reduction of molecular oxygen;MF:heme binding;MF:;MF:iron ion binding;MF:oxidoreductase activity;
Ro01871	1.7287	7.56598e-05	3.27	2.75	4.35	0.88	0.73	0.83	3.45667	0.813333	GO:0005524;GO:000438	MF:ATP binding;MF:helicase activity;
Ro01880	1.51235	6.74719e-06	44.36	48.25	64.12	15.39	14.8	12.67	52.2433	14.2867	GO:0009056;GO:0016787;GO:008003	BP:catabolic process;MF:hydrolase activity;MF:methyl indole-3-acetate esterase activity;
Ro01882	-1.39884	0.000640004	1.51	0.68	1.5	24.17	3.33	16.95	1.23	14.8167	GO:0016042;GO:0016787;GO:001674	BP:lipid catabolic process;MF:hydrolase activity;MF:transferase activity;
Ro01886	1.50701	3.75206e-05	27.41	23.36	30.01	8.19	6.89	6.89	26.9267	7.32333	GO:0009056;GO:0016787;GO:008003	BP:catabolic process;MF:hydrolase activity;MF:methyl indole-3-acetate esterase activity;
Ro01891	-1.6407	2.52073e-05	2.34	2.04	1.88	3.85	5.57	5.88	2.08667	5.1	GO:000573	CC:mitochondrion;
Ro01898	-1.05808	3.70068e-05	14.18	15.78	14.19	22.7	25.88	24.21	14.7167	24.2633	GO:0009793;GO:0005739;GO:0009507;GO:000827	BP:embryo development ending in seed dormancy;CC:mitochondrion;CC:chloroplast;MF:zinc ion binding;
Ro01903	6.08706	0.00360944	0.19	0.58	0.38	0	0	0	0.383333	0	GO:0051603;GO:0005773;GO:000418	BP:proteolysis involved in cellular protein catabolic process;CC:vacuole;MF:serine-type carboxypeptidase activity;
Ro01926	-1.4906	1.21535e-06	26.11	24.53	24.74	50.9	59.49	56.74	25.1267	55.71	GO:0005634;GO:000367	CC:nucleus;MF:DNA binding;
Ro01937	-1.05404	3.9054e-05	9.01	7.1	7.92	11.2	15.97	12.25	8.01	13.14	GO:003509	MF:phosphatidylinositol binding;
Ro01938	1.54022	1.66519e-05	75.67	107.19	131.97	22.98	32.9	28.27	104.943	28.05	GO:0042631;GO:0009631;GO:0009737;GO:0005773;GO:001602	BP:cellular response to water deprivation;BP:cold acclimation;BP:response to abscisic acid;CC:vacuole;CC:integral component of membrane;
Ro01942	-4.61485	0.00315971	0.17	0	0	0.22	2.59	1.48	0.0566667	1.43	GO:0046983;GO:000367	MF:protein dimerization activity;MF:DNA binding;
Ro01965	2.05346	2.03531e-05	52.37	79.43	130.7	16.79	18.81	14.86	87.5	16.82	GO:0016021;GO:002285	CC:integral component of membrane;MF:transmembrane transporter activity;
Ro01983	-5.50347	0.0129463	0	0	0	1.01	3.1	11.64	0	5.25	GO:0006355;GO:0016021;GO:0005634;GO:0003677;GO:0004672;GO:000552	BP:regulation of transcription, DNA-templated;CC:integral component of membrane;CC:nucleus;MF:DNA binding;MF:protein kinase activity;MF:ATP binding;
Ro01990	3.06898	0.00439154	1.55	1.3	0.69	0	0.22	0.11	1.18	0.11	GO:0006508;GO:0030163;GO:0016021;GO:000419	BP:proteolysis;BP:protein catabolic process;CC:integral component of membrane;MF:aspartic-type endopeptidase activity;
Ro02008	4.04674	0.00023636	5.28	9.05	9.88	0.46	0	0.12	8.07	0.193333	GO:001678	MF:hydrolase activity, acting on ester bonds;
Ro02010	1.32284	0.000680637	6.25	8.15	11.46	2.08	3.3	2.87	8.62	2.75	GO:0006592;GO:0006526;GO:0009507;GO:0103045;GO:0004042;GO:000435	BP:ornithine biosynthetic process;BP:arginine biosynthetic process;CC:chloroplast;MF:methione N-acyltransferase activity;MF:acetyl-Co;MF:glutamate N-acetyltransferase activity;
Ro02011	-1.31126	3.34599e-05	46.59	56.34	47.62	102.81	88.8	91.71	50.1833	94.44	GO:0006325;GO:0006342;GO:0005634;GO:0000790;GO:0000786;GO:0003677;GO:004698	BP:chromatin organization;BP:chromatin silencing;CC:nucleus;CC:nuclear chromatin;CC:nucleosome;MF:DNA binding;MF:protein heterodimerization activity;
Ro02017	-1.22331	8.32158e-05	15.23	14.72	16.79	28.22	23.89	32.46	15.58	28.19	GO:001602	CC:integral component of membrane;
Ro02028	-1.98419	0.00244257	1.17	1.11	0.97	3.35	2.44	3.78	1.08333	3.19	GO:007030	MF:phosphatidic acid binding;
Ro02030	-1.79981	3.21597e-05	6.62	8.19	9.2	21.77	18.57	26.02	8.00333	22.12	GO:001602	CC:integral component of membrane;
Ro02038	2.60382	0.000113727	1.21	0.89	1.03	0.17	0.13	0.1	1.04333	0.133333	GO:0006874;GO:0070588;GO:0016021;GO:0005623;GO:0005388;GO:0008553;GO:000552	BP:cellular calcium ion homeostasis;BP:calcium ion transmembrane transport;CC:integral component of membrane;CC:cell;MF:calcium-transporting ATPase activity;MF:hydrogen-exporting ATPase activity, phosphorylative mechanism;MF:ATP binding;
Ro02058	-5.88549	1.04502e-07	2.9	3.49	11.69	284.76	263.49	271.42	6.02667	273.223	GO:0006979;GO:0042744;GO:0034599;GO:0000302;GO:0005829;GO:0009507;GO:0020037;GO:000460	BP:response to oxidative stress;BP:hydrogen peroxide catabolic process;BP:cellular response to oxidative stress;BP:response to reactive oxygen species;CC:cytosol;CC:chloroplast;MF:heme binding;MF:peroxidase activity;
Ro02072	-3.32948	6.08556e-06	104.47	90.96	112.45	436.54	520.48	1135.93	102.627	697.65	GO:0006281;GO:0019941;GO:0016567;GO:0005737;GO:0005634;GO:0031625;GO:0008081;GO:003138	BP:DNA repair;BP:modification-dependent protein catabolic process;BP:protein ubiquitination;CC:cytoplasm;CC:nucleus;MF:ubiquitin protein ligase binding;MF:phosphoric diester hydrolase activity;MF:protein tag;
Ro02076	-3.80012	1.27877e-05	0.61	0.55	0.51	5.93	6.29	4.23	0.556667	5.48333	------	------
Ro02080	-1.17994	6.38202e-05	14.47	13.49	12.18	20.33	35.38	21.25	13.38	25.6533	GO:0006635;GO:0016558;GO:0009853;GO:0009793;GO:0010381;GO:0006513;GO:0005778;GO:0005829;GO:0005777;GO:0016021;GO:000484	BP:fatty acid beta-oxidation;BP:protein import into peroxisome matrix;BP:photorespiration;BP:embryo development ending in seed dormancy;BP:attachment of peroxisome to chloroplast;BP:protein monoubiquitination;CC:peroxisomal membrane;CC:cytosol;CC:peroxisome;CC:integral component of membrane;MF:ubiquitin-protein transferase activity;
Ro02094	-1.08512	0.00154007	22.47	9.38	9	18.94	15.92	5.4	13.6167	13.42	GO:004353	MF:ADP binding;
Ro02097	-5.50586	3.2793e-07	6.39	8.62	13.46	191.98	232.02	566.97	9.49	330.323	GO:0006281;GO:0019941;GO:0016567;GO:0006511;GO:0005737;GO:0005634;GO:0031625;GO:0008081;GO:003138	BP:DNA repair;BP:modification-dependent protein catabolic process;BP:protein ubiquitination;BP:ubiquitin-dependent protein catabolic process;CC:cytoplasm;CC:nucleus;MF:ubiquitin protein ligase binding;MF:phosphoric diester hydrolase activity;MF:protein tag;
Ro02100	2.86529	2.40144e-05	89.25	80.52	175.8	5.66	14.08	17.55	115.19	12.43	GO:0009800;GO:0006559;GO:0005737;GO:004554	BP:cinnamic acid biosynthetic process;BP:L-phenylalanine catabolic process;CC:cytoplasm;MF:phenylalanine ammonia-lyase activity;
Ro02105	-1.16081	0.000823435	3.35	2.3	3.37	3.95	5.02	6.82	3.00667	5.26333	------	------
Ro02115	3.76566	4.16141e-08	91.75	97.67	129.76	3.49	9.59	5.63	106.393	6.23667	GO:001675	MF:transferase activity, transferring hexosyl groups;
Ro02117	-4.03864	0.00900008	2.06	0	0	5.27	18.86	9.92	0.686667	11.35	------	------
Ro02120	1.26001	0.013072	3.48	2.81	5.39	2.04	0.73	1.17	3.89333	1.31333	GO:0005524;GO:000467	MF:ATP binding;MF:protein kinase activity;
Ro02122	-1.12628	2.0559e-05	7.44	6.69	7.8	11.96	13.36	10.85	7.31	12.0567	------	------
Ro02124	-4.25641	1.38444e-08	34.32	24.92	31.44	482.13	342.65	508.46	30.2267	444.413	GO:000399	MF:acylphosphatase activity;
Ro02126	-4.9114	1.63807e-07	9.17	7.7	21.03	300.08	175.17	348.54	12.6333	274.597	GO:000973	BP:response to auxin;
Ro02127	4.48094	3.63572e-09	123.06	93.15	174.02	3.46	5.82	4.52	130.077	4.6	GO:0016021;GO:0008270;GO:000367	CC:integral component of membrane;MF:zinc ion binding;MF:nucleic acid binding;
Ro02136	-1.00769	0.00233509	4.09	4.11	4.5	4.67	6.91	8.53	4.23333	6.70333	GO:0006166;GO:0016021;GO:0004001;GO:001630	BP:purine ribonucleoside salvage;CC:integral component of membrane;MF:adenosine kinase activity;MF:kinase activity;
Ro02157	-2.17412	0.00130019	0.55	0.44	0.59	1.61	2.31	1.77	0.526667	1.89667	GO:000814	MF:sulfotransferase activity;
Ro02167	-1.05444	0.000811723	4.54	2.88	2.98	4.94	6.91	5.35	3.46667	5.73333	GO:0016021;GO:0030247;GO:0005524;GO:000467	CC:integral component of membrane;MF:polysaccharide binding;MF:ATP binding;MF:protein kinase activity;
Ro02201	2.3855	0.0129056	1.36	2.22	12.38	0.5	1.19	0.77	5.32	0.82	GO:0006308;GO:0000014;GO:0043765;GO:0004519;GO:0004521;GO:0003676;GO:000830	BP:DNA catabolic process;MF:single-stranded DNA endodeoxyribonuclease activity;MF:T/G mismatch-specific endonuclease activity;MF:endonuclease activity;MF:endoribonuclease activity;MF:nucleic acid binding;MF:double-stranded DNA exodeoxyribonuclease activity;
Ro02211	-2.97575	9.97058e-06	3.14	4.42	1.98	27.99	14.69	15.82	3.18	19.5	GO:0005634;GO:0003700;GO:000367	CC:nucleus;MF:transcription factor activity, sequence-specific DNA binding;MF:DNA binding;
Ro02213	-2.12099	1.05463e-06	56.39	78.58	72.43	189.33	225.41	279.81	69.1333	231.517	------	------
Ro02214	1.38786	0.00131794	7.78	6.27	5.71	1.7	2.35	1.9	6.58667	1.98333	GO:0000462;GO:0005730;GO:0005634;GO:0016021;GO:0004386;GO:0003723;GO:0003676;GO:000552	BP:maturation of SSU-rRNA from tricistronic rRNA transcrip;CC:nucleolus;CC:nucleus;CC:integral component of membrane;MF:helicase activity;MF:RNA binding;MF:nucleic acid binding;MF:ATP binding;
Ro02217	-2.43272	0.000724926	7.71	9.22	8.32	40.59	34.16	25.76	8.41667	33.5033	GO:0016021;GO:0004713;GO:000552	CC:integral component of membrane;MF:protein tyrosine kinase activity;MF:ATP binding;
Ro02218	1.06894	0.00261514	17.06	27.79	31.71	7.15	8.92	12.25	25.52	9.44	GO:0016021;GO:0005886;GO:0015333;GO:0022857;GO:1904680;GO:003567	CC:integral component of membrane;CC:plasma membrane;MF:peptid;MF:transmembrane transporter activity;MF:peptide transmembrane transporter activity;MF:oligopeptide transmembrane transporter activity;
Ro02225	-1.19222	2.32116e-05	5.7	5.85	4.75	7.2	10.43	8.52	5.43333	8.71667	GO:0015031;GO:0006468;GO:0005634;GO:0005524;GO:000467	BP:protein transport;BP:protein phosphorylation;CC:nucleus;MF:ATP binding;MF:protein kinase activity;
Ro02230	1.10838	0.00978564	10.13	7.8	8.27	4.24	1.6	3.34	8.73333	3.06	GO:001602	CC:integral component of membrane;
Ro02232	-1.21243	1.89283e-05	19.06	18.09	16.58	30.33	42.48	29.85	17.91	34.22	------	------
Ro02233	-1.49683	5.55845e-05	4.34	3.89	4.3	7.97	7.5	12.14	4.17667	9.20333	GO:0009396;GO:0006541;GO:000404	BP:folic acid-containing compound biosynthetic process;BP:glutamine metabolic process;MF:anthranilate synthase activity;
Ro02239	1.06356	0.00764774	4.62	3.27	5.04	1.21	0.64	2.96	4.31	1.60333	GO:0003676;GO:0005524;GO:000438	MF:nucleic acid binding;MF:ATP binding;MF:helicase activity;
Ro02248	3.97956	0.00276968	2.98	1.37	1.7	0	0.22	0	2.01667	0.0733333	GO:0070084;GO:0009695;GO:0046423;GO:0046872;GO:007000	BP:protein initiator methionine removal;BP:jasmonic acid biosynthetic process;MF:allene-oxide cyclase activity;MF:metal ion binding;MF:metalloaminopeptidase activity;
Ro02258	2.24841	0.000203031	65.96	77.68	123.44	4.99	20.06	19.54	89.0267	14.8633	------	------
Ro02268	1.17387	0.00117	122.16	82.73	69.66	38.94	34.7	22.63	91.5167	32.09	GO:0009658;GO:0016021;GO:000970	BP:chloroplast organization;CC:integral component of membrane;CC:chloroplast outer membrane;
Ro02274	-1.28507	2.24786e-05	48.3	48.34	39.51	55.95	82.69	81.58	45.3833	73.4067	GO:001678	MF:hydrolase activity;
Ro02291	-1.0611	0.000654869	8.97	9.54	7.34	10.77	11.92	16.35	8.61667	13.0133	------	------
Ro02296	1.76776	1.30264e-05	11.02	11.02	13.9	1.89	2.81	3.61	11.98	2.77	GO:0006099;GO:0015977;GO:0005829;GO:000896	BP:tricarboxylic acid cycle;BP:carbon fixation;CC:cytosol;MF:phosphoenolpyruvate carboxylase activity;
Ro02302	-4.55659	8.53358e-05	0.46	0.33	0	4.35	6.34	5.65	0.263333	5.44667	GO:0016567;GO:0016021;GO:0061630;GO:0016874;GO:000827	BP:protein ubiquitination;CC:integral component of membrane;MF:ubiquitin protein ligase activity;MF:ligase activity;MF:zinc ion binding;
Ro02303	1.802	0.00429159	0.98	1.26	0.89	0.3	0.21	0.19	1.04333	0.233333	GO:0055085;GO:0016021;GO:0005886;GO:0042626;GO:0016887;GO:000552	BP:transmembrane transport;CC:integral component of membrane;CC:plasma membrane;MF:ATPase activity, coupled to transmembrane movement of substances;MF:ATPase activity;MF:ATP binding;
Ro02311	3.294	0.00189647	30.62	28.06	12.68	3.04	0	2.17	23.7867	1.73667	GO:0016021;GO:004726	CC:integral component of membrane;MF:polygalacturonate 4-alpha-galacturonosyltransferase activity;
Ro02336	-2.48109	3.96533e-06	201.97	207.39	165.06	919.73	842.07	738.82	191.473	833.54	GO:0006457;GO:0051082;GO:000552	BP:protein folding;MF:unfolded protein binding;MF:ATP binding;
Ro02350	-5.14271	9.63675e-08	0.06	0.12	0.24	3.22	3.96	4.72	0.14	3.96667	GO:000484	MF:ubiquitin-protein transferase activity;
Ro02375	3.94973	0.000347956	0.71	0.8	0.85	0.06	0.06	0	0.786667	0.04	GO:0009451;GO:0043231;GO:000827	BP:RNA modification;CC:intracellular membrane-bounded organelle;MF:zinc ion binding;
Ro02377	2.20311	0.00364981	7.17	12.53	1.97	0.33	1.22	2.82	7.22333	1.45667	GO:0016021;GO:0004497;GO:0005506;GO:0016705;GO:002003	CC:integral component of membrane;MF:monooxygenase activity;MF:iron ion binding;MF:oxidoreductase activity, acting on paired donors, with incorporation or reduction of molecular oxygen;MF:heme binding;
Ro02381	-1.64798	0.000337109	4.62	4.41	4.67	7.37	8.36	17.63	4.56667	11.12	GO:000577	CC:vacuolar membrane;
Ro02393	2.36351	0.001291	6.53	3.99	10.91	2.05	0.74	0.4	7.14333	1.06333	GO:0016021;GO:0004497;GO:0005506;GO:0016705;GO:002003	CC:integral component of membrane;MF:monooxygenase activity;MF:iron ion binding;MF:oxidoreductase activity, acting on paired donors, with incorporation or reduction of molecular oxygen;MF:heme binding;
Ro02401	-1.6494	0.000918375	1.29	1.79	0.97	3.9	4.37	2.83	1.35	3.7	GO:0016874;GO:0051213;GO:001649	MF:ligase activity;MF:dioxygenase activity;MF:oxidoreductase activity;
Ro02407	-1.80675	0.00559415	1	0.62	0.76	1.45	3.44	1.83	0.793333	2.24	GO:0016021;GO:0016301;GO:003024	CC:integral component of membrane;MF:kinase activity;MF:polysaccharide binding;
Ro02424	-1.20761	2.7283e-05	7.34	5.14	6.61	10.4	12.18	11.47	6.36333	11.35	------	------
Ro02430	-1.72531	1.7877e-05	4.56	4.75	5.55	13.26	10.13	14.55	4.95333	12.6467	GO:0043985;GO:0010030;GO:0005634;GO:0033746;GO:0033749;GO:000098	BP:histone H4-R3 methylation;BP:positive regulation of seed germination;CC:nucleus;MF:histone demethylase activit;MF:histone demethylase activit;MF:core promoter proximal region sequence-specific DNA binding;
Ro02431	-1.39133	0.000323804	1.76	1.49	1.7	3.29	4.54	2.55	1.65	3.46	GO:0016021;GO:0005524;GO:000467	CC:integral component of membrane;MF:ATP binding;MF:protein kinase activity;
Ro02434	-1.24903	7.21628e-05	7.33	5.9	7.23	9.2	16.45	10.82	6.82	12.1567	GO:0016021;GO:0016787;GO:000552	CC:integral component of membrane;MF:hydrolase activity;MF:ATP binding;
Ro02435	-1.06541	9.92118e-05	7.89	6.05	6.89	10.45	11.89	11.96	6.94333	11.4333	------	------
Ro02438	1.16587	0.000272099	43.4	38.68	52.75	17.06	20.82	9.97	44.9433	15.95	------	------
Ro02440	1.0921	0.00213642	4.66	9	8.08	3.1	3.59	2.06	7.24667	2.91667	GO:0016021;GO:0008483;GO:001684	CC:integral component of membrane;MF:transaminase activity;MF:carbon-sulfur lyase activity;
Ro02467	-1.97613	0.00023485	15.8	12.88	9.62	55.25	36.03	23.76	12.7667	38.3467	GO:001685	MF:isomerase activity;
Ro02479	-7.69457	0.000268707	0	0	0	0.3	15.81	7.13	0	7.74667	GO:0016021;GO:0005506;GO:0016705;GO:0004497;GO:002003	CC:integral component of membrane;MF:iron ion binding;MF:oxidoreductase activity, acting on paired donors, with incorporation or reduction of molecular oxygen;MF:monooxygenase activity;MF:heme binding;
Ro02480	-1.33786	0.000138619	69.77	42.46	44.21	126.45	94.51	81.98	52.1467	100.98	------	------
Ro02482	-6.63504	9.57541e-05	0	0	0.04	0.48	0.95	2.9	0.0133333	1.44333	GO:0016021;GO:0005506;GO:0016705;GO:0004497;GO:002003	CC:integral component of membrane;MF:iron ion binding;MF:oxidoreductase activity, acting on paired donors, with incorporation or reduction of molecular oxygen;MF:monooxygenase activity;MF:heme binding;
Ro02487	1.05262	0.00190005	5.7	4.5	6.01	1.47	2.89	2.53	5.40333	2.29667	GO:0035556;GO:0006468;GO:0005737;GO:0004674;GO:000552	BP:intracellular signal transduction;BP:protein phosphorylation;CC:cytoplasm;MF:protein serine/threonine kinase activity;MF:ATP binding;
Ro02488	1.37485	0.010366	3.9	2.63	4.51	0.64	1.92	0.85	3.68	1.13667	------	------
Ro02502	-1.04585	0.00507169	3.22	2.33	2.54	3.48	5.76	4.07	2.69667	4.43667	GO:0000398;GO:0000974;GO:0071013;GO:008000	BP:mRNA splicing, via spliceosome;CC:Prp19 complex;CC:catalytic step 2 spliceosome;CC:Cul4-RING E3 ubiquitin ligase complex;
Ro02504	3.3781	0.00602502	19.24	8.79	170.3	9.31	1.57	3.27	66.11	4.71667	GO:001008	BP:phloem development;
Ro02508	2.58615	8.40677e-06	4.43	2.64	4.12	0.51	0.55	0.4	3.73	0.486667	GO:001602	CC:integral component of membrane;
Ro02510	2.24216	2.48669e-06	29.21	38.04	38.84	6.79	7.64	3.49	35.3633	5.97333	GO:001602	CC:integral component of membrane;
Ro02517	2.0891	0.0106558	9.42	17.98	73.93	5.41	4.93	11.76	33.7767	7.36667	GO:0006749;GO:0005737;GO:0016740;GO:000436	BP:glutathione metabolic process;CC:cytoplasm;MF:transferase activity;MF:glutathione transferase activity;
Ro02522	-1.3147	0.00418914	2.16	2.77	2.14	3.91	4.9	5.05	2.35667	4.62	GO:001602	CC:integral component of membrane;
Ro02527	2.61677	7.0414e-06	19.78	19.72	41.52	2.21	5.26	3.11	27.0067	3.52667	GO:001602	CC:integral component of membrane;
Ro02530	4.75866	3.66133e-05	2.59	1.49	3.7	0.07	0	0.06	2.59333	0.0433333	GO:001602	CC:integral component of membrane;
Ro02537	-1.43644	0.000431114	5.88	5.8	5.09	10.88	8	15.01	5.59	11.2967	GO:001602	CC:integral component of membrane;
Ro02543	-1.41435	0.00246086	2.86	2.15	2.68	3.47	4.81	7.78	2.56333	5.35333	GO:001602	CC:integral component of membrane;
Ro02550	4.17394	0.0019383	0.59	0.73	1.26	0.1	0	0	0.86	0.0333333	GO:001602	CC:integral component of membrane;
Ro02555	2.70344	0.00157763	3.72	2.12	3.11	0.59	0.05	0.39	2.98333	0.343333	GO:0009651;GO:000973	BP:response to salt stress;BP:response to abscisic acid;
Ro02560	1.38025	0.00725775	6.52	6.36	13.97	1.31	5.11	1.97	8.95	2.79667	GO:001602	CC:integral component of membrane;
Ro02565	3.12095	0.00112828	5.99	14.02	7.19	0.95	0.32	0.98	9.06667	0.75	------	------
Ro02584	-1.80001	0.0107564	28.53	42.81	29.17	54.71	30.34	160.53	33.5033	81.86	GO:001602	CC:integral component of membrane;
Ro02590	-1.46311	0.00440414	0.41	0.41	0.68	0.52	1.78	1.07	0.5	1.12333	GO:0007015;GO:0016459;GO:0003779;GO:0003774;GO:000552	BP:actin filament organization;CC:myosin complex;MF:actin binding;MF:motor activity;MF:ATP binding;
Ro02591	1.76832	3.93645e-05	12.22	8.21	14.42	2.24	2.68	2.06	11.6167	2.32667	GO:0006511;GO:0005634;GO:000841	BP:ubiquitin-dependent protein catabolic process;CC:nucleus;MF:protein-N-terminal asparagine amidohydrolase activity;
Ro02612	1.19233	2.32672e-05	104.22	104.95	121.46	36.2	37.65	36.55	110.21	36.8	GO:0016567;GO:0004842;GO:0008270;GO:000367	BP:protein ubiquitination;MF:ubiquitin-protein transferase activity;MF:zinc ion binding;MF:DNA binding;
Ro02625	-1.20141	0.00157068	351.25	312.76	221.19	691.09	546.98	352.31	295.067	530.127	GO:0015979;GO:0019898;GO:0009654;GO:000550	BP:photosynthesis;CC:extrinsic component of membrane;CC:photosystem II oxygen evolving complex;MF:calcium ion binding;
Ro02638	-3.00123	0.00094105	8.76	17.01	10.88	44.86	98.92	70.49	12.2167	71.4233	------	------
Ro02644	-3.79463	0.00144895	0	0.12	0.33	0.68	2.93	1.66	0.15	1.75667	GO:0016021;GO:0016301;GO:0015297;GO:004291	CC:integral component of membrane;MF:kinase activity;MF:antiporter activity;MF:xenobiotic transporter activity;
Ro02656	1.36314	0.000828251	497.34	447.17	387.51	195.81	100.13	95.67	444.007	130.537	GO:001597	BP:photosynthesis;
Ro02658	-1.36487	9.4795e-06	5.11	5.49	5.38	9.06	11.59	12	5.32667	10.8833	GO:0045454;GO:0005623;GO:0005506;GO:0016705;GO:002003	BP:cell redox homeostasis;CC:cell;MF:iron ion binding;MF:oxidoreductase activity, acting on paired donors, with incorporation or reduction of molecular oxygen;MF:heme binding;
Ro02671	1.9505	0.00874225	2.78	4.25	2.52	0.28	0.95	0.5	3.18333	0.576667	GO:0016126;GO:0009793;GO:0032259;GO:0006694;GO:0005783;GO:0005773;GO:0009506;GO:0008168;GO:000383	BP:sterol biosynthetic process;BP:embryo development ending in seed dormancy;BP:methylation;BP:steroid biosynthetic process;CC:endoplasmic reticulum;CC:vacuole;CC:plasmodesma;MF:methyltransferase activity;MF:sterol 24-C-methyltransferase activity;
Ro02672	-2.17648	0.000936378	0.27	0.24	0.24	0.85	0.63	1.2	0.25	0.893333	GO:0016021;GO:0005506;GO:0016705;GO:002003	CC:integral component of membrane;MF:iron ion binding;MF:oxidoreductase activity, acting on paired donors, with incorporation or reduction of molecular oxygen;MF:heme binding;
Ro02676	1.34965	8.36458e-05	14.01	15.05	14.11	3.54	6.42	3.43	14.39	4.46333	GO:0000027;GO:0042254;GO:000573	BP:ribosomal large subunit assembly;BP:ribosome biogenesis;CC:nucleolus;
Ro02679	-1.03169	0.000131744	8.64	8.52	6.68	12.55	12.74	11.69	7.94667	12.3267	GO:0010239;GO:0009793;GO:0008380;GO:0009507;GO:000373	BP:chloroplast mRNA processing;BP:embryo development ending in seed dormancy;BP:RNA splicing;CC:chloroplast;MF:structural constituent of ribosome;
Ro02684	-1.71979	0.00913656	0.96	0.96	1.45	2.71	1.4	4.36	1.12333	2.82333	------	------
Ro02692	1.00334	0.00015356	15.15	15.24	14.72	5.08	8.6	5.54	15.0367	6.40667	GO:0009793;GO:0051781;GO:0005773;GO:0003824;GO:005066	BP:embryo development ending in seed dormancy;BP:positive regulation of cell division;CC:vacuole;MF:catalytic activity;MF:coenzyme binding;
Ro02694	-1.86997	2.07972e-07	7.37	7.66	7.61	20.67	25.78	20.01	7.54667	22.1533	GO:0051568;GO:0005634;GO:0048188;GO:004239	BP:histone H3-K4 methylation;CC:nucleus;CC:Set1C/COMPASS complex;MF:histone binding;
Ro02716	1.1029	0.010088	4.35	4.37	7.09	1.43	3.13	1.36	5.27	1.97333	GO:001602	CC:integral component of membrane;
Ro02732	-1.32699	3.18339e-05	4.24	5.33	6.65	9.61	11.85	10.78	5.40667	10.7467	GO:0006487;GO:1901135;GO:0006047;GO:1901137;GO:0006002;GO:0097367;GO:000436	BP:protein N-linked glycosylation;BP:carbohydrate derivative metabolic process;BP:UDP-N-acetylglucosamine metabolic process;BP:carbohydrate derivative biosynthetic process;BP:fructose 6-phosphate metabolic process;MF:carbohydrate derivative binding;MF:glutamine-fructose-6-phosphate transaminas;
Ro02734	3.51748	0.0138801	2.36	4.93	60.85	3.68	0.15	0.54	22.7133	1.45667	GO:0005737;GO:0005544;GO:000550	CC:cytoplasm;MF:calcium-dependent phospholipid binding;MF:calcium ion binding;
Ro02736	1.44571	1.60954e-05	70.94	65.93	72.79	17.99	26.92	13.77	69.8867	19.56	GO:0005737;GO:0005544;GO:000550	CC:cytoplasm;MF:calcium-dependent phospholipid binding;MF:calcium ion binding;
Ro02749	-1.46891	0.00403293	0.46	0.54	0.74	0.76	2.38	0.85	0.58	1.33	GO:0006952;GO:0005524;GO:004353	BP:defense response;MF:ATP binding;MF:ADP binding;
Ro02750	-1.88663	5.10056e-07	3.75	3.02	4.51	9.58	11.82	10.38	3.76	10.5933	GO:0009116;GO:0004523;GO:000367	BP:nucleoside metabolic process;MF:RNA-DNA hybrid ribonuclease activity;MF:nucleic acid binding;
Ro02753	-1.1411	1.64846e-05	16	14.7	15.93	26.95	31.96	22.23	15.5433	27.0467	GO:0006446;GO:0044237;GO:0006413;GO:0005851;GO:0016740;GO:000374	BP:regulation of translational initiation;BP:cellular metabolic process;BP:translational initiation;CC:eukaryotic translation initiation factor 2B complex;MF:transferase activity;MF:translation initiation factor activity;
Ro02761	1.30163	0.000368366	5.94	6.98	6.91	2.49	2.43	2.01	6.61	2.31	GO:0016180;GO:003203	BP:snRNA processing;CC:integrator complex;
Ro02776	-1.64361	4.92431e-05	7.07	5	5.26	11.14	13.83	17.35	5.77667	14.1067	GO:0005737;GO:000563	CC:cytoplasm;CC:nucleus;
Ro02788	-1.03483	0.000137554	9.16	5.84	7.06	11.37	12.58	11.9	7.35333	11.95	GO:0009506;GO:0008270;GO:0005524;GO:000438	CC:plasmodesma;MF:zinc ion binding;MF:ATP binding;MF:helicase activity;
Ro02789	-3.69689	0.00883669	0.71	0.82	0	1.61	10.55	6.58	0.51	6.24667	GO:0051726;GO:0000082;GO:0006357;GO:0006351;GO:0005736;GO:0005634;GO:0016021;GO:0003677;GO:0032549;GO:000389	BP:regulation of cell cycle;BP:G1/S transition of mitotic cell cycle;BP:regulation of transcription from RNA polymerase II promoter;BP:transcription, DNA-templated;CC:DNA-directed RNA polymerase I complex;CC:nucleus;CC:integral component of membrane;MF:DNA binding;MF:ribonucleoside binding;MF:DNA-directed RNA polymerase activity;
Ro02811	3.11365	0.0125251	0.76	2.71	1.94	0	0.5	0	1.80333	0.166667	GO:0009056;GO:001678	BP:catabolic process;MF:hydrolase activity;
Ro02814	3.71575	0.000391212	5.59	14.31	8.29	0.42	0.35	1.41	9.39667	0.726667	GO:0009056;GO:001678	BP:catabolic process;MF:hydrolase activity;
Ro02817	1.3049	0.000662509	8.01	9.3	7.19	2.11	3.19	2.57	8.16667	2.62333	------	------
Ro02820	1.50783	7.25465e-06	66.5	62.42	91.03	17.73	20.57	21.69	73.3167	19.9967	GO:0016021;GO:000486	CC:integral component of membrane;MF:cysteine-type endopeptidase inhibitor activity;
Ro02829	-1.15692	0.000638651	8.23	8.78	10.35	19.87	11.74	14.07	9.12	15.2267	GO:0016125;GO:0055114;GO:0016021;GO:0004497;GO:0020037;GO:0016705;GO:0005506;GO:001649	BP:sterol metabolic process;BP:oxidation-reduction process;CC:integral component of membrane;MF:monooxygenase activity;MF:heme binding;MF:oxidoreductase activity, acting on paired donors, with incorporation or reduction of molecular oxygen;MF:iron ion binding;MF:oxidoreductase activity;
Ro02843	2.29196	4.3166e-06	292.98	229.11	240.31	37.67	29.13	52.81	254.133	39.87	GO:0006357;GO:0016592;GO:0051287;GO:0047918;GO:000371	BP:regulation of transcription from RNA polymerase II promoter;CC:mediator complex;MF:NAD binding;MF:GDP-mannose 3,5-epimerase activity;MF:transcription cofactor activity;
Ro02859	-2.31865	6.62656e-08	7	8.6	7.47	29.12	30.03	31.38	7.69	30.1767	------	------
Ro02864	-2.27743	0.00229183	0.54	0.42	1.95	2.65	5.86	2.71	0.97	3.74	GO:0009834;GO:0006355;GO:0045893;GO:0010047;GO:0005634;GO:0043565;GO:0044212;GO:000367	BP:plant-type secondary cell wall biogenesis;BP:regulation of transcription, DNA-templated;BP:positive regulation of transcription, DNA-templated;BP:fruit dehiscence;CC:nucleus;MF:sequence-specific DNA binding;MF:transcription regulatory region DNA binding;MF:DNA binding;
Ro02865	-1.52842	2.28281e-06	9.3	7.94	9.79	18.27	20.03	22.35	9.01	20.2167	GO:0016579;GO:0006511;GO:0046872;GO:000484	BP:protein deubiquitination;BP:ubiquitin-dependent protein catabolic process;MF:metal ion binding;MF:thiol-dependent ubiquitin-specific protease activity;
Ro02875	1.20974	0.000308001	12.91	15.78	15.14	4.66	7.23	3.35	14.61	5.08	GO:0005975;GO:0046658;GO:0016021;GO:0042973;GO:000455	BP:carbohydrate metabolic process;CC:anchored component of plasma membrane;CC:integral component of membrane;MF:glucan endo-1,3-beta-D-glucosidase activity;MF:hydrolase activity, hydrolyzing O-glycosyl compounds;
Ro02877	1.64719	0.00458784	2.82	6.57	9.86	1.11	2.54	1.26	6.41667	1.63667	GO:0046294;GO:0005829;GO:0004024;GO:0008270;GO:0051903;GO:001649	BP:formaldehyde catabolic process;CC:cytosol;MF:alcohol dehydrogenase activity, zinc-dependent;MF:zinc ion binding;MF:S;MF:oxidoreductase activity;
Ro02879	-1.78199	0.0118816	1.72	0.48	0.72	2.1	3.69	2.27	0.973333	2.68667	GO:0006357;GO:0045944;GO:0016592;GO:0005634;GO:000371	BP:regulation of transcription from RNA polymerase II promoter;BP:positive regulation of transcription from RNA polymerase II promoter;CC:mediator complex;CC:nucleus;MF:transcription cofactor activity;
Ro02886	4.5017	0.000513468	2.26	4.85	2.22	0.07	0.21	0	3.11	0.0933333	GO:001674	MF:transferase activity, transferring acyl groups;
Ro02887	2.38162	0.00172006	1.36	1.99	2.14	0.06	0.31	0.46	1.83	0.276667	GO:0055085;GO:0005887;GO:0016021;GO:003567	BP:transmembrane transport;CC:integral component of plasma membrane;CC:integral component of membrane;MF:oligopeptide transmembrane transporter activity;
Ro02900	1.18642	0.00150093	14.99	11.84	23.76	11.3	13.9	6.45	16.8633	10.55	GO:0071555;GO:0030244;GO:0016021;GO:001676	BP:cell wall organization;BP:cellulose biosynthetic process;CC:integral component of membrane;MF:cellulose synthas;
Ro02910	-1.17262	9.55288e-05	6.28	4.59	5.78	8.35	10.75	10.84	5.55	9.98	------	------
Ro02912	-1.6913	0.000112812	24.64	26.86	12.19	52.43	72.43	40.32	21.23	55.06	GO:000662	BP:lipid metabolic process;
Ro02926	-1.0876	0.00422764	3.08	3.11	3.81	3.8	4.58	8.18	3.33333	5.52	GO:0016575;GO:0048364;GO:0045892;GO:0051568;GO:0032259;GO:0005737;GO:0005634;GO:0003677;GO:0008168;GO:001649	BP:histone deacetylation;BP:root development;BP:negative regulation of transcription, DNA-templated;BP:histone H3-K4 methylation;BP:methylation;CC:cytoplasm;CC:nucleus;MF:DNA binding;MF:methyltransferase activity;MF:oxidoreductase activity;
Ro02930	-1.5287	2.09731e-05	3.44	2.89	4.6	7.97	8.72	8.07	3.64333	8.25333	GO:0030150;GO:0016021;GO:000573	BP:protein import into mitochondrial matrix;CC:integral component of membrane;CC:mitochondrion;
Ro02936	-1.11128	0.000190832	67.77	75.33	71.6	143.93	127.29	92.61	71.5667	121.277	GO:0070469;GO:0016021;GO:0046872;GO:0009916;GO:010272	CC:respiratory chain;CC:integral component of membrane;MF:metal ion binding;MF:alternative oxidase activity;MF:ubiquino;
Ro02944	-3.75663	5.10165e-08	12.66	12.47	19.2	122.92	146.49	198.34	14.7767	155.917	GO:0016021;GO:000552	CC:integral component of membrane;MF:ATP binding;
Ro02947	-1.55614	7.96735e-06	4.92	5.85	6.31	11.76	15.96	12.12	5.69333	13.28	GO:0072659;GO:0046854;GO:000588	BP:protein localization to plasma membrane;BP:phosphatidylinositol phosphorylation;CC:plasma membrane;
Ro02948	-1.45007	8.35078e-05	72.18	63.77	46.8	152.54	118.31	121.49	60.9167	130.78	GO:0006457;GO:0042026;GO:0051085;GO:0009408;GO:0009535;GO:0005737;GO:0031072;GO:0051082;GO:0046872;GO:000552	BP:protein folding;BP:protein refolding;BP:chaperone mediated protein folding requiring cofactor;BP:response to heat;CC:chloroplast thylakoid membrane;CC:cytoplasm;MF:heat shock protein binding;MF:unfolded protein binding;MF:metal ion binding;MF:ATP binding;
Ro02949	-1.98333	9.69285e-06	57.45	46.02	55.14	123.59	134.82	200.57	52.87	152.993	GO:0006355;GO:000762	BP:regulation of transcription, DNA-templated;BP:circadian rhythm;
Ro02952	-2.1733	6.74474e-06	6.06	7.96	7.63	25.98	17.64	31.99	7.21667	25.2033	GO:0000272;GO:0016161;GO:010222	BP:polysaccharide catabolic process;MF:beta-amylase activity;MF:amylopectin maltohydrolase activity;
Ro02953	-1.57008	0.000708433	2.92	2	1.69	4.47	7.18	4.11	2.20333	5.25333	------	------
Ro02991	-7.26141	9.84353e-09	0.33	0.11	0.24	26.86	19.99	38.1	0.226667	28.3167	GO:0006397;GO:000573	BP:mRNA processing;CC:mitochondrion;
Ro03018	2.34216	0.000287819	3.17	4.31	5.93	0.72	0.87	0.47	4.47	0.686667	GO:000573	CC:cytoplasm;
Ro03046	-4.70585	0.0020134	0.07	0	0	0.38	1	0.7	0.0233333	0.693333	GO:0005975;GO:0015074;GO:0004190;GO:0008270;GO:0003676;GO:000455	BP:carbohydrate metabolic process;BP:DNA integration;MF:aspartic-type endopeptidase activity;MF:zinc ion binding;MF:nucleic acid binding;MF:hydrolase activity, hydrolyzing O-glycosyl compounds;
Ro03081	-6.34713	0.00166089	0	0	0	0.62	0.34	0.24	0	0.4	GO:0015074;GO:0003964;GO:0004190;GO:0008270;GO:000367	BP:DNA integration;MF:RNA-directed DNA polymerase activity;MF:aspartic-type endopeptidase activity;MF:zinc ion binding;MF:nucleic acid binding;
Ro03112	6.85506	0.00132528	284.93	0	205.49	0.71	0	1.08	163.473	0.596667	------	------
Ro03120	-8.43194	3.35953e-07	0	1.48	0	141.28	97	255.42	0.493333	164.567	------	------
Ro03126	-5.62964	1.33102e-07	2.38	0.9	0.38	34.56	32	48.99	1.22	38.5167	GO:0046777;GO:0016021;GO:0004674;GO:0005524;GO:000467	BP:protein autophosphorylation;CC:integral component of membrane;MF:protein serine/threonine kinase activity;MF:ATP binding;MF:protein kinase activity;
Ro03127	-7.19616	0.000222172	0	0	0	290.77	331.49	480.11	0	367.457	------	------
Ro03129	-7.13616	0.000226944	0	0	0	8.72	8.5	11.3	0	9.50667	------	------
Ro03173	-3.1998	5.06971e-07	19.91	13.52	12.46	203.13	164	285.25	15.2967	217.46	------	------
Ro03176	-5.4689	0.0090736	0	0	0	0.36	2.77	1.62	0	1.58333	------	------
Ro03181	-8.73631	3.34548e-06	0	0	0	9.16	9.82	11.47	0	10.15	------	------
Ro03192	-3.83788	2.48148e-07	261.05	217.14	462.78	6004.45	5190.95	8340.47	313.657	6511.96	GO:001602	CC:integral component of membrane;
Ro03193	-1.1812	0.0080813	2.09	0.97	1.38	2.62	3.64	1.79	1.48	2.68333	GO:0046983;GO:000367	MF:protein dimerization activity;MF:DNA binding;
Ro03198	-5.37892	0.00852669	0	0	0	0.66	0.08	0.2	0	0.313333	------	------
Ro03202	-8.73687	3.33923e-06	0	0	0	9.17	9.82	11.47	0	10.1533	------	------
Ro03215	3.67717	9.08647e-05	2.35	3.75	3.54	0.08	0.33	0.17	3.21333	0.193333	GO:0000076;GO:0006974;GO:0048478;GO:0043111;GO:0007049;GO:0005634;GO:0031298;GO:0008270;GO:0003676;GO:000367	BP:DNA replication checkpoint;BP:cellular response to DNA damage stimulus;BP:replication fork protection;BP:replication fork arrest;BP:cell cycle;CC:nucleus;CC:replication fork protection complex;MF:zinc ion binding;MF:nucleic acid binding;MF:DNA binding;
Ro03257	-1.26943	7.78629e-06	6.98	6.4	8.35	13.77	13.94	12.47	7.24333	13.3933	GO:0006869;GO:0016021;GO:000828	BP:lipid transport;CC:integral component of membrane;MF:lipid binding;
Ro03266	-7.30392	0.000151887	0	0	0	7.52	10.1	5.45	0	7.69	------	------
Ro03273	-5.11554	0.0117113	0	0	0	0.2	0.12	0.31	0	0.21	------	------
Ro03292	1.55567	6.71095e-05	10.07	10.89	11.49	2.49	3.1	3.18	10.8167	2.92333	GO:0019310;GO:0005737;GO:0016021;GO:0005829;GO:0004032;GO:0008106;GO:0005506;GO:0050113;GO:001649	BP:inositol catabolic process;CC:cytoplasm;CC:integral component of membrane;CC:cytosol;MF:aldito;MF:alcohol dehydrogenas;MF:iron ion binding;MF:inositol oxygenase activity;MF:oxidoreductase activity;
Ro03295	1.81181	0.000373537	4.63	4.42	6.29	1.01	0.83	1.55	5.11333	1.13	------	------
Ro03319	-1.41979	1.50645e-05	156.73	179.12	208.11	415.88	325.03	344.07	181.32	361.66	GO:0005634;GO:0000786;GO:0046982;GO:000367	CC:nucleus;CC:nucleosome;MF:protein heterodimerization activity;MF:DNA binding;
Ro03320	2.96316	6.21561e-06	4.96	4.45	5.46	0.49	0.44	0.55	4.95667	0.493333	GO:000367	MF:nucleic acid binding;
Ro03331	2.00607	0.00215391	12.42	6.42	19.12	1.71	2.33	3.09	12.6533	2.37667	GO:0005975;GO:0009821;GO:0050506;GO:0050247;GO:000455	BP:carbohydrate metabolic process;BP:alkaloid biosynthetic process;MF:vomilenine glucosyltransferase activity;MF:raucaffricine beta-glucosidase activity;MF:hydrolase activity, hydrolyzing O-glycosyl compounds;
Ro03334	-1.29742	9.99695e-05	7	5.98	6.67	9.48	12.02	16.44	6.55	12.6467	------	------
Ro03346	1.77639	4.77371e-05	6.4	6.13	5.82	1.32	2.33	0.99	6.11667	1.54667	------	------
Ro03351	-1.21164	0.0106901	8.03	7.67	11.6	7.3	28.57	14.79	9.1	16.8867	GO:0046658;GO:0016021;GO:000905	CC:anchored component of plasma membrane;CC:integral component of membrane;MF:electron carrier activity;
Ro03367	1.28001	0.000179054	11.15	9.63	9.81	5.27	4.45	4.08	10.1967	4.6	GO:004459	CC:AP-5 adaptor complex;
Ro03369	-1.00796	0.00226887	2.75	2.48	2.7	3.65	5.7	3.93	2.64333	4.42667	------	------
Ro03391	-1.85868	1.04672e-05	15.1	14.93	13.68	48.78	29.84	42.75	14.57	40.4567	------	------
Ro03398	-3.07041	2.09337e-08	28.36	21.06	27.01	198.05	204.66	221.75	25.4767	208.153	GO:000722	BP:integrin-mediated signaling pathway;
Ro03399	-4.42586	2.21398e-08	5.84	2.12	5.56	39.04	42.19	67.82	4.50667	49.6833	------	------
Ro03405	-1.08722	2.96373e-05	6.81	8.09	8.37	11.93	13.84	11.61	7.75667	12.46	GO:0006364;GO:0005634;GO:0003724;GO:0003723;GO:000552	BP:rRNA processing;CC:nucleus;MF:RNA helicase activity;MF:RNA binding;MF:ATP binding;
Ro03407	2.30559	9.69919e-05	5.91	5.71	4.68	0.87	0.8	0.89	5.43333	0.853333	------	------
Ro03411	-3.50807	8.20833e-05	46.41	21.39	5.55	203.88	175.48	266.13	24.45	215.163	------	------
Ro03414	-4.87432	0.00496121	0.07	0.15	0	2.12	0	3.51	0.0733333	1.87667	GO:0008299;GO:001674	BP:isoprenoid biosynthetic process;MF:transferase activity;
Ro03418	-1.4335	4.23221e-06	11.44	9.3	10.67	21.5	28.4	17.95	10.47	22.6167	------	------
Ro03420	-1.23838	1.74604e-05	11.61	10.62	10.56	18.71	21.97	23.61	10.93	21.43	------	------
Ro03421	-3.55737	0.000387011	0.42	0.07	0.02	1.43	2.32	1.45	0.17	1.73333	GO:0006099;GO:0006101;GO:0005829;GO:0005739;GO:0051539;GO:0047780;GO:000399	BP:tricarboxylic acid cycle;BP:citrate metabolic process;CC:cytosol;CC:mitochondrion;MF:4 iron, 4 sulfur cluster binding;MF:citrate dehydratase activity;MF:aconitate hydratase activity;
Ro03427	2.97744	0.00687704	0.95	0.6	1.08	0.14	0	0.1	0.876667	0.08	GO:0005634;GO:0003700;GO:004356	CC:nucleus;MF:transcription factor activity, sequence-specific DNA binding;MF:sequence-specific DNA binding;
Ro03456	2.5517	0.0117017	1.3	1.05	1.18	0.14	0	0.3	1.17667	0.146667	GO:001675	MF:transferase activity, transferring glycosyl groups;
Ro03462	1.71624	5.41325e-06	395.95	363.09	339.4	76.97	90.28	95.53	366.147	87.5933	GO:0016779;GO:0080048;GO:008004	MF:nucleotidyltransferase activity;MF:GDP-D-glucose phosphorylase activity;MF:GDP-L-galactose phosphorylase activity;
Ro03464	3.89893	0.00101065	1.89	1.51	13.16	0.23	0.14	0.47	5.52	0.28	GO:0005975;GO:0046658;GO:0042973;GO:000455	BP:carbohydrate metabolic process;CC:anchored component of plasma membrane;MF:glucan endo-1,3-beta-D-glucosidase activity;MF:hydrolase activity, hydrolyzing O-glycosyl compounds;
Ro03465	1.14664	0.00636203	20.46	21.26	14.28	3.25	13.04	3.57	18.6667	6.62	------	------
Ro03468	1.77319	0.000674222	4.37	6.58	5.97	1.93	1.22	0.82	5.64	1.32333	GO:0006207;GO:0006520;GO:0016597;GO:000407	BP:'de novo' pyrimidine nucleobase biosynthetic process;BP:cellular amino acid metabolic process;MF:amino acid binding;MF:aspartate carbamoyltransferase activity;
Ro03473	1.25666	1.5518e-05	36.68	36.31	35.79	9.4	15.24	11.36	36.26	12	GO:0000226;GO:000801	BP:microtubule cytoskeleton organization;MF:microtubule binding;
Ro03478	1.30228	0.000259594	56.12	74.51	72.86	19.08	20.66	20.45	67.83	20.0633	GO:0006850;GO:0031305;GO:0005743;GO:005083	BP:mitochondrial pyruvate transport;CC:integral component of mitochondrial inner membrane;CC:mitochondrial inner membrane;MF:pyruvate transmembrane transporter activity;
Ro03483	-1.06488	0.00141086	30.24	32.48	29.72	57.52	34.78	60.21	30.8133	50.8367	GO:0006412;GO:0005739;GO:0005840;GO:000373	BP:translation;CC:mitochondrion;CC:ribosome;MF:structural constituent of ribosome;
Ro03501	-1.84436	0.000142022	5.44	8.24	8.48	26.4	16.32	38.33	7.38667	27.0167	GO:0006272;GO:0019985;GO:0006298;GO:0006275;GO:0006260;GO:0005634;GO:0043626;GO:0030337;GO:000367	BP:leading strand elongation;BP:translesion synthesis;BP:mismatch repair;BP:regulation of DNA replication;BP:DNA replication;CC:nucleus;CC:PCNA complex;MF:DNA polymerase processivity factor activity;MF:DNA binding;
Ro03505	1.0112	0.0100637	7.87	7.92	10.99	2.19	4.23	4.01	8.92667	3.47667	GO:0005975;GO:000465	BP:carbohydrate metabolic process;MF:polygalacturonase activity;
Ro03508	2.18339	7.89435e-05	6.64	6.41	6.14	0.94	1.65	0.68	6.39667	1.09	GO:0051017;GO:0051639;GO:0032432;GO:0005737;GO:0005884;GO:005101	BP:actin filament bundle assembly;BP:actin filament network formation;CC:actin filament bundle;CC:cytoplasm;CC:actin filament;MF:actin filament binding;
Ro03511	-1.29223	0.00611912	0.38	0.26	0.52	0.49	0.95	0.75	0.386667	0.73	------	------
Ro03516	-1.50212	0.0111598	0.69	0.71	0.96	1.42	2.1	1.79	0.786667	1.77	GO:0016021;GO:0042626;GO:0016887;GO:000552	CC:integral component of membrane;MF:ATPase activity, coupled to transmembrane movement of substances;MF:ATPase activity;MF:ATP binding;
Ro03518	2.53314	0.000324934	2.58	1.48	1.55	0.11	0.41	0.2	1.87	0.24	GO:0006629;GO:0008289;GO:000808	BP:lipid metabolic process;MF:lipid binding;MF:phosphoric diester hydrolase activity;
Ro03521	-1.56454	1.33186e-05	3.06	3.7	4.99	6.49	9.03	10.13	3.91667	8.55	GO:0005634;GO:0003700;GO:004356	CC:nucleus;MF:transcription factor activity, sequence-specific DNA binding;MF:sequence-specific DNA binding;
Ro03525	3.26389	0.0135095	0.84	0.46	0.46	0	0	0.13	0.586667	0.0433333	GO:0098719;GO:0071805;GO:0006885;GO:0055075;GO:0051453;GO:0009651;GO:0016021;GO:0005886;GO:0005623;GO:0005774;GO:0015386;GO:001538	BP:sodium ion import across plasma membrane;BP:potassium ion transmembrane transport;BP:regulation of pH;BP:potassium ion homeostasis;BP:regulation of intracellular pH;BP:response to salt stress;CC:integral component of membrane;CC:plasma membrane;CC:cell;CC:vacuolar membrane;MF:potassiu;MF:sodiu;
Ro03528	-2.40283	6.85174e-07	6.27	4.68	5.59	25.58	17.24	24.35	5.51333	22.39	GO:0030154;GO:000990	BP:cell differentiation;BP:flower development;
Ro03531	-1.80409	3.95009e-07	10	8.65	8.34	26.18	25.36	23.43	8.99667	24.99	GO:000372	MF:RNA binding;
Ro03542	1.33833	0.000851412	26.24	20.42	47.37	6.61	11.5	11.06	31.3433	9.72333	GO:001678	MF:hydrolase activity;
Ro03559	1.12282	0.000153702	31.46	26.94	22.37	6.83	13.13	10.04	26.9233	10	GO:0001510;GO:0070475;GO:0006355;GO:0000470;GO:0032259;GO:0005730;GO:0009383;GO:0003723;GO:0008168;GO:000864	BP:RNA methylation;BP:rRNA base methylation;BP:regulation of transcription, DNA-templated;BP:maturation of LSU-rRNA;BP:methylation;CC:nucleolus;MF:rRN;MF:RNA binding;MF:methyltransferase activity;MF:rRNA methyltransferase activity;
Ro03560	1.34367	0.00513404	2.45	2.33	6.67	1.3	1.09	1.14	3.81667	1.17667	GO:0055085;GO:0016021;GO:0016020;GO:0000325;GO:0005774;GO:0042626;GO:0016887;GO:000552	BP:transmembrane transport;CC:integral component of membrane;CC:membrane;CC:plant-type vacuole;CC:vacuolar membrane;MF:ATPase activity, coupled to transmembrane movement of substances;MF:ATPase activity;MF:ATP binding;
Ro03561	1.09992	0.00393887	9.19	7.92	12.67	2.16	4.54	4.03	9.92667	3.57667	------	------
Ro03570	1.20001	0.000604112	3.9	3.07	2.74	0.89	1.41	1.05	3.23667	1.11667	GO:0006355;GO:000827	BP:regulation of transcription, DNA-templated;MF:zinc ion binding;
Ro03574	-2.62721	0.0127909	0.03	0.03	0.15	0.22	0.38	0.45	0.07	0.35	GO:0006468;GO:0005737;GO:0005634;GO:0005886;GO:0004674;GO:0004672;GO:000552	BP:protein phosphorylation;CC:cytoplasm;CC:nucleus;CC:plasma membrane;MF:protein serine/threonine kinase activity;MF:protein kinase activity;MF:ATP binding;
Ro03577	-2.49594	0.000180499	57.79	71.32	77.69	121.42	273.12	517.58	68.9333	304.04	GO:0006457;GO:0051082;GO:000552	BP:protein folding;MF:unfolded protein binding;MF:ATP binding;
Ro03586	-1.17923	1.98496e-05	6.56	7.25	6.14	11.07	12.7	12.03	6.65	11.9333	GO:0006355;GO:0008380;GO:0006397;GO:0005634;GO:0005681;GO:0003676;GO:000367	BP:regulation of transcription, DNA-templated;BP:RNA splicing;BP:mRNA processing;CC:nucleus;CC:spliceosomal complex;MF:nucleic acid binding;MF:DNA binding;
Ro03592	1.59397	0.00282325	1.58	1.58	3.6	0.52	0.78	0.47	2.25333	0.59	GO:0009833;GO:0030244;GO:0071555;GO:0005794;GO:0016021;GO:0005802;GO:0005886;GO:0016760;GO:001675	BP:plant-type primary cell wall biogenesis;BP:cellulose biosynthetic process;BP:cell wall organization;CC:Golgi apparatus;CC:integral component of membrane;CC:trans-Golgi network;CC:plasma membrane;MF:cellulose synthas;MF:cellulose synthase activity;
Ro03595	-2.68991	8.67561e-07	6.11	8.31	8.27	36.53	34.22	40.87	7.56333	37.2067	------	------
Ro03606	-1.04173	0.00598143	4.93	4.69	8.49	7.46	15.21	9.64	6.03667	10.77	------	------
Ro03610	-2.15337	4.59292e-05	0.37	0.42	0.58	1.59	1.64	1.54	0.456667	1.59	GO:0000725;GO:004353	BP:recombinational repair;MF:ADP binding;
Ro03616	1.89515	0.000147238	43.33	56.97	54.21	11.63	10.63	8.48	51.5033	10.2467	GO:0000387;GO:0000243;GO:0071011;GO:0071013;GO:0005682;GO:0034715;GO:0097526;GO:0005689;GO:0005687;GO:0005686;GO:0005685;GO:0034719;GO:0005634;GO:000372	BP:spliceosomal snRNP assembly;CC:commitment complex;CC:precatalytic spliceosome;CC:catalytic step 2 spliceosome;CC:U5 snRNP;CC:pICln-Sm protein complex;CC:spliceosomal tri-snRNP complex;CC:U12-type spliceosomal complex;CC:U4 snRNP;CC:U2 snRNP;CC:U1 snRNP;CC:SMN-Sm protein complex;CC:nucleus;MF:RNA binding;
Ro03618	-1.41051	8.77697e-06	43.97	40.06	43.01	89.36	85.74	89.01	42.3467	88.0367	------	------
Ro03619	1.0805	0.0009728	8.41	9.88	13.28	3.26	4.18	4.45	10.5233	3.96333	GO:001602	CC:integral component of membrane;
Ro03621	-1.2922	1.1152e-05	12.03	10.88	12.13	19.76	23.74	23.36	11.68	22.2867	------	------
Ro03624	1.05412	0.00279357	1.96	1.82	1.77	0.49	0.74	0.83	1.85	0.686667	GO:0016021;GO:0004674;GO:000552	CC:integral component of membrane;MF:protein serine/threonine kinase activity;MF:ATP binding;
Ro03627	1.47008	0.013472	5.56	3.18	3.2	0.64	1.63	1.19	3.98	1.15333	GO:0050826;GO:0009625;GO:0002237;GO:0046777;GO:0005886;GO:0004674;GO:0004672;GO:000552	BP:response to freezing;BP:response to insect;BP:response to molecule of bacterial origin;BP:protein autophosphorylation;CC:plasma membrane;MF:protein serine/threonine kinase activity;MF:protein kinase activity;MF:ATP binding;
Ro03638	2.63415	0.00405921	3.1	0.8	1.97	0.16	0.4	0.16	1.95667	0.24	GO:0006355;GO:0005634;GO:000367	BP:regulation of transcription, DNA-templated;CC:nucleus;MF:DNA binding;
Ro03646	-2.12346	2.32082e-07	9.69	7.76	8.7	26.66	28.24	34.32	8.71667	29.74	GO:0005634;GO:0003723;GO:0003755;GO:000827	CC:nucleus;MF:RNA binding;MF:peptidyl-prolyl cis-trans isomerase activity;MF:zinc ion binding;
Ro03647	1.12413	4.73944e-05	50.05	38.1	40.63	12.75	15.73	15.91	42.9267	14.7967	GO:0006310;GO:0006281;GO:0008094;GO:0003697;GO:000552	BP:DNA recombination;BP:DNA repair;MF:DNA-dependent ATPase activity;MF:single-stranded DNA binding;MF:ATP binding;
Ro03655	1.54785	8.24563e-05	24.28	19.63	23.02	5.85	9.37	3.41	22.31	6.21	GO:0032259;GO:000816	BP:methylation;MF:methyltransferase activity;
Ro03656	1.20579	0.00816588	3.27	3.98	3.45	1.17	1.05	1.39	3.56667	1.20333	------	------
Ro03661	1.62429	6.1177e-05	14.84	15.66	25.77	4.85	4.36	4.95	18.7567	4.72	GO:0008299;GO:0018279;GO:0005789;GO:0016021;GO:001674	BP:isoprenoid biosynthetic process;BP:protein N-linked glycosylation via asparagine;CC:endoplasmic reticulum membrane;CC:integral component of membrane;MF:transferase activity;
Ro03679	-1.33336	3.42388e-06	16.33	14.24	16.52	31	32.29	28.64	15.6967	30.6433	GO:0006364;GO:0005730;GO:0032040;GO:000372	BP:rRNA processing;CC:nucleolus;CC:small-subunit processome;MF:RNA binding;
Ro03681	1.7142	0.00778658	8.84	7.61	7	2.4	2.94	0.36	7.81667	1.9	GO:0032259;GO:0009507;GO:000816	BP:methylation;CC:chloroplast;MF:methyltransferase activity;
Ro03694	3.53298	3.34382e-06	8.88	6.51	4.76	0.38	0.45	0.52	6.71667	0.45	GO:0016021;GO:000538	CC:integral component of membrane;MF:zinc ion transmembrane transporter activity;
Ro03700	2.96421	0.000335297	3.34	2.97	7.01	0.79	0.34	0.17	4.44	0.433333	GO:0006876;GO:0006879;GO:0006882;GO:0070574;GO:0016020;GO:0005623;GO:0005886;GO:0016021;GO:0015086;GO:0015341;GO:0008324;GO:001509	BP:cellular cadmium ion homeostasis;BP:cellular iron ion homeostasis;BP:cellular zinc ion homeostasis;BP:cadmium ion transmembrane transport;CC:membrane;CC:cell;CC:plasma membrane;CC:integral component of membrane;MF:cadmium ion transmembrane transporter activity;MF:zinc efflux active transmembrane transporter activity;MF:cation transmembrane transporter activity;MF:ferrous iron transmembrane tra…
Ro03702	1.92212	1.75332e-06	21.33	21.58	17.55	3.37	4.58	4.67	20.1533	4.20667	------	------
Ro03730	-1.58856	6.37686e-07	10.11	9.49	9.4	20.67	28.01	23.2	9.66667	23.96	GO:0006468;GO:0007346;GO:0010468;GO:0005634;GO:0004672;GO:0004693;GO:000552	BP:protein phosphorylation;BP:regulation of mitotic cell cycle;BP:regulation of gene expression;CC:nucleus;MF:protein kinase activity;MF:cyclin-dependent protein serine/threonine kinase activity;MF:ATP binding;
Ro03731	6.83064	0.000817066	0.32	0.46	0.18	0	0	0	0.32	0	GO:0016021;GO:001527	CC:integral component of membrane;MF:ligand-gated ion channel activity;
Ro03741	1.54621	9.0095e-06	21.92	23.96	18.24	5.79	7.01	4.7	21.3733	5.83333	GO:0032259;GO:0005886;GO:0008168;GO:000372	BP:methylation;CC:plasma membrane;MF:methyltransferase activity;MF:RNA binding;
Ro03749	-2.81164	0.00489833	0.06	0.03	0.47	1.1	1.02	1.11	0.186667	1.07667	------	------
Ro03767	-1.90732	1.44522e-05	5.04	4.67	6.33	14.17	22.24	11.48	5.34667	15.9633	GO:0042546;GO:0006073;GO:0071555;GO:0010411;GO:0005618;GO:0016021;GO:0048046;GO:0016762;GO:000455	BP:cell wall biogenesis;BP:cellular glucan metabolic process;BP:cell wall organization;BP:xyloglucan metabolic process;CC:cell wall;CC:integral component of membrane;CC:apoplast;MF:xylogluca;MF:hydrolase activity, hydrolyzing O-glycosyl compounds;
Ro03785	-2.74708	2.77509e-06	23.13	23.08	20.8	66.6	109.9	169.4	22.3367	115.3	GO:0034389;GO:0009555;GO:0080186;GO:1902584;GO:0045927;GO:0005783;GO:0005773;GO:0016021;GO:0005811;GO:0016791;GO:0009055;GO:005153	BP:lipid particle organization;BP:pollen development;BP:developmental vegetative growth;BP:positive regulation of response to water deprivation;BP:positive regulation of growth;CC:endoplasmic reticulum;CC:vacuole;CC:integral component of membrane;CC:lipid particle;MF:phosphatase activity;MF:electron carrier activity;MF:iron-sulfur cluster binding;
Ro03844	-7.59358	6.54942e-05	0	0	0	4.72	7.24	5.6	0	5.85333	GO:0046983;GO:000367	MF:protein dimerization activity;MF:DNA binding;
Ro03875	-1.03562	9.86677e-05	11.01	7.62	9.28	14.05	15.69	14.59	9.30333	14.7767	GO:000372	MF:RNA binding;
Ro03893	1.27396	0.0113949	5.05	4.94	6.43	0.58	2.37	2.46	5.47333	1.80333	GO:0009626;GO:0006955;GO:000588	BP:plant-type hypersensitive response;BP:immune response;CC:plasma membrane;
Ro03895	2.8035	7.88591e-07	46.23	37	54.86	3.31	8.66	3.96	46.03	5.31	GO:0007165;GO:0004674;GO:000552	BP:signal transduction;MF:protein serine/threonine kinase activity;MF:ATP binding;
Ro03897	2.52116	7.47212e-05	2.72	2.75	5.53	0.49	0.39	0.67	3.66667	0.516667	GO:0005576;GO:0005524;GO:000467	CC:extracellular region;MF:ATP binding;MF:protein kinase activity;
Ro03903	-1.23418	0.000338233	2.48	2.09	3.02	4.89	6.53	4.61	2.53	5.34333	GO:0006896;GO:0006623;GO:0006511;GO:0005802;GO:0016021;GO:0016020;GO:0005768;GO:0017119;GO:0061630;GO:000550	BP:Golgi to vacuole transport;BP:protein targeting to vacuole;BP:ubiquitin-dependent protein catabolic process;CC:trans-Golgi network;CC:integral component of membrane;CC:membrane;CC:endosome;CC:Golgi transport complex;MF:ubiquitin protein ligase activity;MF:calcium ion binding;
Ro03910	2.06111	0.000379464	3.5	3.29	4.27	0.42	1.29	0.44	3.68667	0.716667	GO:000662	BP:lipid metabolic process;
Ro03911	1.59114	1.94064e-06	61.85	66.19	68.26	15.44	16.11	18.34	65.4333	16.63	GO:0001731;GO:0001732;GO:0045454;GO:0005850;GO:0005623;GO:0003743;GO:0031369;GO:000372	BP:formation of translation preinitiation complex;BP:formation of cytoplasmic translation initiation complex;BP:cell redox homeostasis;CC:eukaryotic translation initiation factor 2 complex;CC:cell;MF:translation initiation factor activity;MF:translation initiation factor binding;MF:mRNA binding;
Ro03939	1.83487	5.53153e-07	48.95	50.67	57.1	10.15	16.03	8.77	52.24	11.65	GO:0007165;GO:0005737;GO:0005829;GO:0004674;GO:000552	BP:signal transduction;CC:cytoplasm;CC:cytosol;MF:protein serine/threonine kinase activity;MF:ATP binding;
Ro03956	-3.07187	0.00640366	0	0.13	0.21	0.7	0.99	0.67	0.113333	0.786667	------	------
Ro03988	-1.06375	0.000478479	9.26	8.5	9.82	10.16	17.79	18.94	9.19333	15.63	GO:0000398;GO:0089701;GO:0005681;GO:0030628;GO:0003723;GO:004687	BP:mRNA splicing, via spliceosome;CC:U2AF;CC:spliceosomal complex;MF:pre-mRNA 3'-splice site binding;MF:RNA binding;MF:metal ion binding;
Ro04006	-1.04967	0.000102251	29.15	25.35	24.64	32.07	50.26	43.04	26.38	41.79	GO:001674	MF:transferase activity;
Ro04052	-11.5143	3.5106e-09	0	0	0	46.19	57.83	60.25	0	54.7567	GO:0005829;GO:0004252;GO:007000	CC:cytosol;MF:serine-type endopeptidase activity;MF:serine-type exopeptidase activity;
Ro04058	1.04818	0.000142424	43.31	40.96	36.34	17.01	13.87	14.76	40.2033	15.2133	GO:0071555;GO:0009058;GO:0047480;GO:000552	BP:cell wall organization;BP:biosynthetic process;MF:UDP-N-acetylmuramoyl-tripeptide-D-alanyl-D-alanine ligase activity;MF:ATP binding;
Ro04115	-1.17877	2.81887e-05	8.05	8.99	7.41	13.18	17.98	12.37	8.15	14.51	GO:0031123;GO:0043631;GO:0006378;GO:0005634;GO:0004652;GO:000372	BP:RNA 3'-end processing;BP:RNA polyadenylation;BP:mRNA polyadenylation;CC:nucleus;MF:polynucleotide adenylyltransferase activity;MF:RNA binding;
Ro04119	-9.54336	1.19312e-08	2.25	3.08	5.11	918.9	1561.05	3370.94	3.48	1950.3	GO:0051259;GO:0006457;GO:0042542;GO:0000302;GO:0009651;GO:0009408;GO:0051082;GO:004362	BP:protein oligomerization;BP:protein folding;BP:response to hydrogen peroxide;BP:response to reactive oxygen species;BP:response to salt stress;BP:response to heat;MF:unfolded protein binding;MF:protein self-association;
Ro04129	2.6449	6.14329e-05	2.28	1.25	3.06	0.21	0.38	0.24	2.19667	0.276667	GO:0000160;GO:0005634;GO:000367	BP:phosphorelay signal transduction system;CC:nucleus;MF:DNA binding;
Ro04153	-1.54807	7.8004e-06	22.53	24.24	31.75	52.74	46.76	61.56	26.1733	53.6867	GO:0016740;GO:000418	MF:transferase activity;MF:carboxypeptidase activity;
Ro04156	-1.51209	0.000589085	5.95	3.03	3.44	10.85	7.83	8.83	4.14	9.17	GO:001630	MF:kinase activity;
Ro04167	-1.54881	0.000700398	5.05	12.35	5.34	5.93	15.78	15.43	7.58	12.38	------	------
Ro04183	-1.667	0.00563025	3.15	1.55	1.68	2.47	8.06	5.77	2.12667	5.43333	------	------
Ro04190	-2.29866	6.54126e-08	15.12	12.18	16.1	49.33	51.6	53.07	14.4667	51.3333	GO:0005634;GO:0003700;GO:000367	CC:nucleus;MF:transcription factor activity, sequence-specific DNA binding;MF:DNA binding;
Ro04198	-1.1592	9.67916e-05	41.54	41.95	45.25	52.63	101.05	77.21	42.9133	76.9633	GO:0000079;GO:001990	BP:regulation of cyclin-dependent protein serine/threonine kinase activity;MF:protein kinase binding;
Ro04208	-1.89168	0.000148956	7.73	5.16	7.85	10.06	21.48	28.97	6.91333	20.17	GO:0016021;GO:001674	CC:integral component of membrane;MF:transferase activity;
Ro04226	-1.03458	8.76566e-05	10.15	7.51	9.1	12.59	14.17	14.64	8.92	13.8	GO:0009737;GO:0007005;GO:0031307;GO:0003924;GO:0005509;GO:000552	BP:response to abscisic acid;BP:mitochondrion organization;CC:integral component of mitochondrial outer membrane;MF:GTPase activity;MF:calcium ion binding;MF:GTP binding;
Ro04228	1.13936	0.000943697	15.22	22.78	19.06	5.89	8.4	6.13	19.02	6.80667	GO:000367	MF:nucleic acid binding;
Ro04244	-1.18023	0.000341812	91.98	75.81	57.03	130.46	122.37	145.6	74.94	132.81	GO:000438	MF:helicase activity;
Ro04253	1.21315	0.00100394	41.2	52.58	44.64	11.9	22.72	11.9	46.14	15.5067	GO:0009736;GO:0000160;GO:0016310;GO:0005737;GO:0005634;GO:0031418;GO:0016705;GO:0009927;GO:0043424;GO:0005506;GO:0005524;GO:000467	BP:cytokinin-activated signaling pathway;BP:phosphorelay signal transduction system;BP:phosphorylation;CC:cytoplasm;CC:nucleus;MF:L-ascorbic acid binding;MF:oxidoreductase activity, acting on paired donors, with incorporation or reduction of molecular oxygen;MF:histidine phosphotransfer kinase activity;MF:protein histidine kinase binding;MF:iron ion binding;MF:ATP binding;MF:protein kinase activi…
Ro04256	2.03811	1.72139e-06	14.76	16.15	17.4	2.14	3.33	3.47	16.1033	2.98	GO:001649	MF:oxidoreductase activity;
Ro04265	-2.17158	0.000153944	4.69	6.02	12.54	22.72	19.36	37.93	7.75	26.67	GO:0009740;GO:0048444;GO:0010325;GO:0010476;GO:0010629;GO:0009939;GO:1905516;GO:0009056;GO:0009739;GO:0048530;GO:0090378;GO:0005737;GO:0005634;GO:0016787;GO:0038023;GO:0080030;GO:001033	BP:gibberellic acid mediated signaling pathway;BP:floral organ morphogenesis;BP:raffinose family oligosaccharide biosynthetic process;BP:gibberellin mediated signaling pathway;BP:negative regulation of gene expression;BP:positive regulation of gibberellic acid mediated signaling pathway;BP:positive regulation of fertilization;BP:catabolic process;BP:response to gibberellin;BP:fruit morphogenesis;…
Ro04272	-1.65099	1.79281e-05	16.91	16.31	17.83	26.72	50.68	40.62	17.0167	39.34	GO:0009826;GO:0045793;GO:0000911;GO:0051781;GO:0032877;GO:0016021;GO:001001	BP:unidimensional cell growth;BP:positive regulation of cell size;BP:cytokinesis by cell plate formation;BP:positive regulation of cell division;BP:positive regulation of DNA endoreduplication;CC:integral component of membrane;MF:auxin binding;
Ro04273	1.47504	5.13926e-06	168.04	141.87	128.81	39.31	42.47	38.5	146.24	40.0933	GO:0016021;GO:000950	CC:integral component of membrane;CC:chloroplast;
Ro04285	-1.79026	0.000591861	4.12	5.59	7.96	19.46	12.97	17.48	5.89	16.6367	GO:0010212;GO:0000724;GO:0007093;GO:0000784;GO:0070876;GO:000367	BP:response to ionizing radiation;BP:double-strand break repair via homologous recombination;BP:mitotic cell cycle checkpoint;CC:nuclear chromosome, telomeric region;CC:SOSS complex;MF:DNA binding;
Ro04287	2.83867	0.000982589	3.41	2.45	8.97	0.17	0.62	0.63	4.94333	0.473333	GO:0016021;GO:001649	CC:integral component of membrane;MF:oxidoreductase activity;
Ro04296	-3.65603	3.22477e-05	0.14	0.2	0.24	0.68	2.61	1.07	0.193333	1.45333	GO:0007165;GO:004353	BP:signal transduction;MF:ADP binding;
Ro04309	-1.5079	5.95176e-06	22.25	23.5	21.24	47.74	39.72	40.24	22.33	42.5667	GO:0016567;GO:000827	BP:protein ubiquitination;MF:zinc ion binding;
Ro04314	1.85291	2.68949e-06	34.64	27.97	21.7	6.36	7.37	4.86	28.1033	6.19667	GO:0009507;GO:0003824;GO:000374	CC:chloroplast;MF:catalytic activity;MF:translation release factor activity;
Ro04316	1.38473	0.00983007	2.73	3.98	10.24	1.35	2.09	1.49	5.65	1.64333	GO:0006885;GO:0016021;GO:001538	BP:regulation of pH;CC:integral component of membrane;MF:sodiu;
Ro04336	1.20849	0.0038513	430.88	382.72	250.62	174.05	112.91	69.49	354.74	118.817	GO:0006749;GO:0005737;GO:0016740;GO:0004364;GO:004329	BP:glutathione metabolic process;CC:cytoplasm;MF:transferase activity;MF:glutathione transferase activity;MF:glutathione binding;
Ro04339	1.31448	0.00260017	4.73	3.86	4.98	1.01	1.72	1.57	4.52333	1.43333	GO:0006355;GO:0016021;GO:000369	BP:regulation of transcription, DNA-templated;CC:integral component of membrane;MF:double-stranded DNA binding;
Ro04344	-1.22692	0.000296498	3.08	2.91	3.69	4.3	5.48	7.41	3.22667	5.73	GO:0005634;GO:000367	CC:nucleus;MF:DNA binding;
Ro04352	-3.39753	3.89528e-09	55.34	57.31	57.2	437.65	463.15	488.35	56.6167	463.05	GO:0034389;GO:0045927;GO:0080186;GO:1902584;GO:0016021;GO:000581	BP:lipid particle organization;BP:positive regulation of growth;BP:developmental vegetative growth;BP:positive regulation of response to water deprivation;CC:integral component of membrane;CC:lipid particle;
Ro04364	1.15861	0.000902782	3.5	3.06	2.75	1.22	1.16	0.92	3.10333	1.1	GO:0006310;GO:0048316;GO:0009555;GO:0006298;GO:0032389;GO:0032300;GO:0030983;GO:0016887;GO:000552	BP:DNA recombination;BP:seed development;BP:pollen development;BP:mismatch repair;CC:MutLalpha complex;CC:mismatch repair complex;MF:mismatched DNA binding;MF:ATPase activity;MF:ATP binding;
Ro04381	-1.57514	7.4263e-07	33.04	27.61	29.87	72.16	76.87	63.72	30.1733	70.9167	GO:0032259;GO:000816	BP:methylation;MF:methyltransferase activity;
Ro04386	-2.14197	0.00274475	49.6	49.12	192.69	138.97	260.04	507.17	97.1367	302.06	GO:000828	MF:lipid binding;
Ro04390	1.03142	0.00918913	7.32	4.75	6.37	2.24	2.33	2.45	6.14667	2.34	GO:0004301;GO:0003824;GO:001678	MF:epoxide hydrolase activity;MF:catalytic activity;MF:hydrolase activity;
Ro04391	1.17454	0.00281673	3.78	2.79	3.75	0.79	1.32	1.49	3.44	1.2	GO:0007020;GO:0051321;GO:0000278;GO:0031122;GO:0009624;GO:0051225;GO:0051415;GO:0043622;GO:0005737;GO:0000923;GO:0005815;GO:0000930;GO:0000922;GO:0005874;GO:0009506;GO:004301	BP:microtubule nucleation;BP:meiotic cell cycle;BP:mitotic cell cycle;BP:cytoplasmic microtubule organization;BP:response to nematode;BP:spindle assembly;BP:interphase microtubule nucleation by interphase microtubule organizing center;BP:cortical microtubule organization;CC:cytoplasm;CC:equatorial microtubule organizing center;CC:microtubule organizing center;CC:gamma-tubulin complex;CC:spindle p…
Ro04401	-1.57197	2.46727e-05	5.8	6.15	7.25	9.63	16.59	16.37	6.4	14.1967	GO:0005737;GO:004687	CC:cytoplasm;MF:metal ion binding;
Ro04408	-1.12235	0.0111077	1.64	1.66	2.59	1.65	6.12	2.72	1.96333	3.49667	GO:0007018;GO:0008017;GO:0003777;GO:000552	BP:microtubule-based movement;MF:microtubule binding;MF:microtubule motor activity;MF:ATP binding;
Ro04409	-2.83022	8.04429e-07	5.63	8.74	11.55	39.3	59.55	43.55	8.64	47.4667	------	------
Ro04416	-2.97828	2.15009e-06	5.08	2.88	2.93	20.09	28.23	19.43	3.63	22.5833	GO:0009451;GO:0043231;GO:000827	BP:RNA modification;CC:intracellular membrane-bounded organelle;MF:zinc ion binding;
Ro04419	-8.4941	4.10019e-08	0	0.11	0.12	14.87	21.8	38.43	0.0766667	25.0333	GO:001602	CC:integral component of membrane;
Ro04426	1.54402	6.58907e-06	16.12	14.09	12.86	3.58	3.85	4.14	14.3567	3.85667	GO:0044210;GO:0019856;GO:0006541;GO:0006241;GO:0003883;GO:0005524;GO:004280	BP:'de novo' CTP biosynthetic process;BP:pyrimidine nucleobase biosynthetic process;BP:glutamine metabolic process;BP:CTP biosynthetic process;MF:CTP synthase activity;MF:ATP binding;MF:identical protein binding;
Ro04429	1.58953	0.00329004	13.59	25.16	19.06	4.59	8.08	2.38	19.27	5.01667	------	------
Ro04439	-2.87439	2.23143e-05	0.65	0.45	0.4	1.43	3.8	3.61	0.5	2.94667	GO:006163	MF:ubiquitin conjugating enzyme activity;
Ro04443	4.36268	0.00024044	0.52	0.85	0.7	0	0.02	0.05	0.69	0.0233333	GO:0016787;GO:004726	MF:hydrolase activity;MF:galactinol-raffinose galactosyltransferase activity;
Ro04450	-1.19105	2.84196e-05	7.08	6.04	8.42	11.91	14.54	12.35	7.18	12.9333	GO:0006338;GO:0031011;GO:000425	BP:chromatin remodeling;CC:Ino80 complex;MF:serine-type endopeptidase activity;
Ro04459	1.28164	0.00013484	74.69	55.9	39.47	13.81	19.27	19.11	56.6867	17.3967	GO:0016021;GO:000382	CC:integral component of membrane;MF:catalytic activity;
Ro04469	1.01372	0.000848942	10.02	10.09	12.39	3.28	4.76	4.64	10.8333	4.22667	GO:0006338;GO:0043967;GO:0043968;GO:0006281;GO:0045892;GO:0000812;GO:0035267;GO:000367	BP:chromatin remodeling;BP:histone H4 acetylation;BP:histone H2A acetylation;BP:DNA repair;BP:negative regulation of transcription, DNA-templated;CC:Swr1 complex;CC:NuA4 histone acetyltransferase complex;MF:DNA binding;
Ro04474	1.09783	0.00214317	5.67	6.16	5.06	1.5	2.4	2.13	5.63	2.01	GO:0030488;GO:0106050;GO:000817	BP:tRNA methylation;MF:tRNA 2'-O-methyltransferase activity;MF:tRNA methyltransferase activity;
Ro04475	-2.48882	0.000645914	0.41	0.4	0.55	0.64	3.74	1.92	0.453333	2.1	GO:0045493;GO:0031222;GO:0005975;GO:0009505;GO:0046556;GO:0004553;GO:000904	BP:xylan catabolic process;BP:arabinan catabolic process;BP:carbohydrate metabolic process;CC:plant-type cell wall;MF:alpha-L-arabinofuranosidase activity;MF:hydrolase activity, hydrolyzing O-glycosyl compounds;MF:xylan 1,4-beta-xylosidase activity;
Ro04480	2.63383	0.000304667	5.79	4.23	4.54	0.15	1.29	0.48	4.85333	0.64	GO:0046713;GO:0016021;GO:0005452;GO:008013	BP:borate transport;CC:integral component of membrane;MF:inorganic anion exchanger activity;MF:borate efflux transmembrane transporter activity;
Ro04490	-1.39872	3.96593e-06	13.24	11.14	13.56	24.23	26.71	27.75	12.6467	26.23	GO:000367	MF:nucleic acid binding;
Ro04491	-1.64415	0.00678382	8.92	8.16	17.35	12.79	16.84	52.4	11.4767	27.3433	GO:0046872;GO:0004722;GO:000472	MF:metal ion binding;MF:protein serine/threonine phosphatase activity;MF:magnesium-dependent protein serine/threonine phosphatase activity;
Ro04502	1.2529	4.77268e-05	94.75	108.52	136.98	39.76	40.66	34.29	113.417	38.2367	GO:0000287;GO:0030955;GO:0016301;GO:000474	MF:magnesium ion binding;MF:potassium ion binding;MF:kinase activity;MF:pyruvate kinase activity;
Ro04509	1.03351	0.00131327	8.46	11.14	13.96	3.36	5.15	4.2	11.1867	4.23667	GO:001678	MF:hydrolase activity;
Ro04511	-2.58138	1.35359e-06	1.47	0.84	1.31	5.04	7.39	4.85	1.20667	5.76	GO:0010468;GO:000577	BP:regulation of gene expression;CC:peroxisome;
Ro04576	1.04681	0.00394466	47	32.55	56.23	14.24	13.39	22.32	45.26	16.65	GO:0016021;GO:004698	CC:integral component of membrane;MF:protein dimerization activity;
Ro04590	1.38311	7.91691e-05	9.72	7.34	7.07	2.56	3	1.79	8.04333	2.45	GO:0007131;GO:0010581;GO:0019252;GO:000950	BP:reciprocal meiotic recombination;BP:regulation of starch biosynthetic process;BP:starch biosynthetic process;CC:chloroplast;
Ro04611	1.65922	0.0111266	2.49	1.25	3.41	0.53	0.84	0.4	2.38333	0.59	GO:000588	CC:plasma membrane;
Ro04626	-2.76044	4.529e-07	101.72	83.5	77.61	397.49	412.68	574.94	87.61	461.703	GO:004687	MF:metal ion binding;
Ro04631	-1.70198	0.00211849	0.94	0.83	1.2	1.82	3.98	2.16	0.99	2.65333	GO:0042545;GO:0045490;GO:0005737;GO:0005618;GO:0016829;GO:0030599;GO:0052689;GO:004533	BP:cell wall modification;BP:pectin catabolic process;CC:cytoplasm;CC:cell wall;MF:lyase activity;MF:pectinesterase activity;MF:carboxylic ester hydrolase activity;MF:aspartyl esterase activity;
Ro04644	-3.36508	6.50376e-08	14.22	13.03	24.18	145.35	120.42	142.47	17.1433	136.08	GO:0009408;GO:0061077;GO:0005783;GO:0016021;GO:0005886;GO:0044183;GO:000552	BP:response to heat;BP:chaperone-mediated protein folding;CC:endoplasmic reticulum;CC:integral component of membrane;CC:plasma membrane;MF:protein binding involved in protein folding;MF:ATP binding;
Ro04650	-4.87906	0.00118152	0	0	0.41	0.59	7	2.74	0.136667	3.44333	GO:0046872;GO:0051213;GO:001649	MF:metal ion binding;MF:dioxygenase activity;MF:oxidoreductase activity;
Ro04656	-1.47136	0.00125184	16.4	12.7	23.98	29.73	25.26	57.71	17.6933	37.5667	GO:0006002;GO:0005737;GO:0016787;GO:0005524;GO:0003872;GO:004687	BP:fructose 6-phosphate metabolic process;CC:cytoplasm;MF:hydrolase activity;MF:ATP binding;MF:6-phosphofructokinase activity;MF:metal ion binding;
Ro04668	-1.13299	0.00120701	27.1	36.17	23.91	57.11	42.52	45.09	29.06	48.24	GO:0006412;GO:0005840;GO:000373	BP:translation;CC:ribosome;MF:structural constituent of ribosome;
Ro04671	-1.85454	7.74958e-06	12.61	16.48	21.93	28.72	38.26	40.4	17.0067	35.7933	------	------
Ro04673	-1.57282	2.77141e-05	17.96	13.22	12.35	35.42	45.25	22.72	14.51	34.4633	GO:0006656;GO:001602	BP:phosphatidylcholine biosynthetic process;CC:integral component of membrane;
Ro04676	-1.04975	6.09828e-05	15.4	16.5	18.24	24.56	29.67	25.58	16.7133	26.6033	------	------
Ro04689	-1.03019	0.000583259	5.57	4.95	5.98	8.41	11.11	8.47	5.5	9.33	GO:0010267;GO:0016567;GO:0009788;GO:0080008;GO:0000347;GO:0005524;GO:000374	BP:production of ta-siRNAs involved in RNA interference;BP:protein ubiquitination;BP:negative regulation of abscisic acid-activated signaling pathway;CC:Cul4-RING E3 ubiquitin ligase complex;CC:THO complex;MF:ATP binding;MF:translation initiation factor activity;
Ro04694	-1.7032	9.64561e-07	14.24	12.47	13.19	33.12	35.97	33.59	13.3	34.2267	GO:001602	CC:integral component of membrane;
Ro04698	3.27223	2.20896e-05	16.9	27.3	27.5	0.58	3.81	1.59	23.9	1.99333	GO:0030154;GO:0005634;GO:0043565;GO:0044212;GO:0003700;GO:000367	BP:cell differentiation;CC:nucleus;MF:sequence-specific DNA binding;MF:transcription regulatory region DNA binding;MF:transcription factor activity, sequence-specific DNA binding;MF:DNA binding;
Ro04699	2.39154	3.56167e-08	65.33	55.3	61.12	9.27	11.23	7.09	60.5833	9.19667	GO:0031408;GO:0009695;GO:0005777;GO:0016629;GO:0010181;GO:001649	BP:oxylipin biosynthetic process;BP:jasmonic acid biosynthetic process;CC:peroxisome;MF:12-oxophytodienoate reductase activity;MF:FMN binding;MF:oxidoreductase activity;
Ro04704	-1.63589	1.12517e-05	56.09	69.08	64.41	138.35	131.25	182.94	63.1933	150.847	------	------
Ro04707	1.5758	0.000245074	982.53	806.44	561.33	191.99	305.79	132.92	783.433	210.233	GO:0048046;GO:0005618;GO:0030145;GO:004573	CC:apoplast;CC:cell wall;MF:manganese ion binding;MF:nutrient reservoir activity;
Ro04720	1.17514	9.10028e-05	28.94	29.7	27.69	7.31	14.95	11.18	28.7767	11.1467	GO:0006633;GO:0016740;GO:001674	BP:fatty acid biosynthetic process;MF:transferase activity;MF:transferase activity, transferring acyl groups other than amino-acyl groups;
Ro04727	1.09058	0.0115561	5.92	4.66	6.28	1	3.08	1.54	5.62	1.87333	GO:0006310;GO:0006281;GO:0000724;GO:0006268;GO:0032508;GO:0005737;GO:0005694;GO:0005634;GO:0009378;GO:0003676;GO:0043138;GO:0005524;GO:003631	BP:DNA recombination;BP:DNA repair;BP:double-strand break repair via homologous recombination;BP:DNA unwinding involved in DNA replication;BP:DNA duplex unwinding;CC:cytoplasm;CC:chromosome;CC:nucleus;MF:four-way junction helicase activity;MF:nucleic acid binding;MF:3'-5' DNA helicase activity;MF:ATP binding;MF:annealing helicase activity;
Ro04728	-1.46966	2.02861e-05	59.85	48.92	44	120.13	108.52	106.78	50.9233	111.81	GO:0071482;GO:0080005;GO:0071461;GO:0006352;GO:0009507;GO:0003700;GO:001698	BP:cellular response to light stimulus;BP:photosystem stoichiometry adjustment;BP:cellular response to redox state;BP:DNA-templated transcription, initiation;CC:chloroplast;MF:transcription factor activity, sequence-specific DNA binding;MF:sigma factor activity;
Ro04731	-1.74714	5.46136e-07	5.79	5.26	7.33	14.62	17.7	16.39	6.12667	16.2367	GO:0031146;GO:0006289;GO:0016567;GO:0006511;GO:0010225;GO:001900	BP:SCF-dependent proteasomal ubiquitin-dependent protein catabolic process;BP:nucleotide-excision repair;BP:protein ubiquitination;BP:ubiquitin-dependent protein catabolic process;BP:response to UV-C;CC:SCF ubiquitin ligase complex;
Ro04740	-1.94618	0.000715649	5.33	5.18	4.5	19.91	19.45	6.24	5.00333	15.2	GO:0080167;GO:0005829;GO:0061929;GO:001674	BP:response to karrikin;CC:cytosol;MF:gamma-glutamylaminecyclotransferase activity;MF:transferase activity;
Ro04744	1.24814	0.00493318	939.72	624.43	392.75	229.27	308.91	119.92	652.3	219.367	GO:0048046;GO:0005618;GO:0030145;GO:004573	CC:apoplast;CC:cell wall;MF:manganese ion binding;MF:nutrient reservoir activity;
Ro04755	1.6722	1.33048e-06	18.94	21.22	20.86	4.34	6.79	4.18	20.34	5.10333	GO:000713	BP:reciprocal meiotic recombination;
Ro04756	-1.35021	8.25155e-05	109.46	85.12	88.4	182.06	166.75	213.2	94.3267	187.337	GO:0016773;GO:001630	MF:phosphotransferase activity, alcohol group as acceptor;MF:kinase activity;
Ro04763	2.04191	0.00221452	2.82	2.29	2.53	0.76	0.58	0.19	2.54667	0.51	GO:0030154;GO:0005634;GO:0043565;GO:0044212;GO:0003700;GO:000367	BP:cell differentiation;CC:nucleus;MF:sequence-specific DNA binding;MF:transcription regulatory region DNA binding;MF:transcription factor activity, sequence-specific DNA binding;MF:DNA binding;
Ro04771	-1.55947	0.000179163	38.62	53.35	59.1	74.26	114.46	93.22	50.3567	93.98	------	------
Ro04778	-1.98492	9.19241e-06	2.03	2.36	1.34	6.38	5.99	4.87	1.91	5.74667	GO:0007005;GO:0005739;GO:000552	BP:mitochondrion organization;CC:mitochondrion;MF:ATP binding;
Ro04779	-1.91815	9.26929e-05	5.31	6.79	10.56	15.35	18.21	30.18	7.55333	21.2467	GO:0046323;GO:0016021;GO:0005887;GO:0005355;GO:0005351;GO:0005353;GO:002285	BP:glucose import;CC:integral component of membrane;CC:integral component of plasma membrane;MF:glucose transmembrane transporter activity;MF:suga;MF:fructose transmembrane transporter activity;MF:transmembrane transporter activity;
Ro04786	2.23078	0.000175744	2.83	3.28	2.33	0.23	0.63	0.58	2.81333	0.48	GO:0090351;GO:0097298;GO:0010228;GO:0005634;GO:0009506;GO:004239	BP:seedling development;BP:regulation of nucleus size;BP:vegetative to reproductive phase transition of meristem;CC:nucleus;CC:plasmodesma;MF:histone binding;
Ro04807	1.79991	0.000156899	5.42	6.28	12.6	1.32	2.53	1.86	8.1	1.90333	GO:0030026;GO:0016021;GO:0005623;GO:000538	BP:cellular manganese ion homeostasis;CC:integral component of membrane;CC:cell;MF:manganese ion transmembrane transporter activity;
Ro04808	-2.17203	0.00324153	159.85	147.26	275.48	371.95	209.14	1286.58	194.197	622.557	GO:0098869;GO:001602	BP:cellular oxidant detoxification;CC:integral component of membrane;
Ro04812	-3.45656	2.24233e-07	58.5	58.86	51.72	574.08	317.58	517.46	56.36	469.707	GO:0016021;GO:001674	CC:integral component of membrane;MF:transferase activity;
Ro04813	1.01452	0.000122282	47.67	39.5	39.86	15.71	20.84	13.29	42.3433	16.6133	GO:0015969;GO:001630	BP:guanosine tetraphosphate metabolic process;MF:kinase activity;
Ro04821	2.35696	0.00328677	5.87	6.18	7.04	1	1.14	0.27	6.36333	0.803333	GO:0090502;GO:0008033;GO:0006364;GO:0000172;GO:0005655;GO:000454	BP:RNA phosphodiester bond hydrolysis, endonucleolytic;BP:tRNA processing;BP:rRNA processing;CC:ribonuclease MRP complex;CC:nucleolar ribonuclease P complex;MF:ribonuclease activity;
Ro04822	4.85686	0.00119356	0.39	0.66	1.27	0	0.05	0	0.773333	0.0166667	GO:0016021;GO:002285	CC:integral component of membrane;MF:transmembrane transporter activity;
Ro04830	-2.48774	1.88565e-06	2.27	3.52	4.83	12.91	14.19	20.05	3.54	15.7167	GO:000550	MF:calcium ion binding;
Ro04839	3.35794	0.0018117	10.05	8.53	87.05	2.5	1.55	3.69	35.21	2.58	GO:0016491;GO:0046872;GO:0051213;GO:004548	MF:oxidoreductase activity;MF:metal ion binding;MF:dioxygenase activity;MF:naringenin 3-dioxygenase activity;
Ro04841	4.56375	0.000476933	1.31	2.15	2.67	0	0	0.21	2.04333	0.07	GO:001602	CC:integral component of membrane;
Ro04845	1.12779	0.00196597	7.54	9.38	9.75	2.87	3.65	3.33	8.89	3.28333	GO:0006355;GO:0003690;GO:001630	BP:regulation of transcription, DNA-templated;MF:double-stranded DNA binding;MF:kinase activity;
Ro04853	-6.18834	0.0045185	0	0	0	1.61	4.06	12.33	0	6	GO:0016746;GO:000438	MF:transferase activity, transferring acyl groups;MF:helicase activity;
Ro04854	-8.84055	6.55031e-08	20.26	17.89	62.58	11937.4	8573.18	14546.4	33.5767	11685.7	GO:0009658;GO:0006355;GO:0009416;GO:0009408;GO:0000427;GO:0101031;GO:0042644;GO:004362	BP:chloroplast organization;BP:regulation of transcription, DNA-templated;BP:response to light stimulus;BP:response to heat;CC:plastid-encoded plastid RNA polymerase complex;CC:chaperone complex;CC:chloroplast nucleoid;MF:protein self-association;
Ro04857	-1.32344	0.000259515	16.59	9.91	9.61	24.97	27.5	18.73	12.0367	23.7333	GO:0005737;GO:000808	CC:cytoplasm;MF:N-acetyltransferase activity;
Ro04859	-1.66341	0.000873871	0.76	1.08	0.86	1.53	3.11	2.16	0.9	2.26667	------	------
Ro04860	-1.20918	0.00284009	5.87	3.05	4.81	7.25	7.64	10.74	4.57667	8.54333	GO:001678	MF:hydrolase activity;
Ro04864	-1.40282	0.00149964	0.87	0.75	0.8	1.55	1.41	2.05	0.806667	1.67	------	------
Ro04866	-1.93455	8.71819e-07	37.1	36.64	32.65	104.58	103.79	112.73	35.4633	107.033	GO:0000160;GO:0005975;GO:0005634;GO:0016773;GO:000552	BP:phosphorelay signal transduction system;BP:carbohydrate metabolic process;CC:nucleus;MF:phosphotransferase activity, alcohol group as acceptor;MF:ATP binding;
Ro04869	1.52077	0.00356012	1.59	1.41	1.9	0.4	0.48	0.45	1.63333	0.443333	GO:0018105;GO:0035556;GO:0046777;GO:0005737;GO:0005634;GO:0009931;GO:0005516;GO:0004672;GO:000552	BP:peptidyl-serine phosphorylation;BP:intracellular signal transduction;BP:protein autophosphorylation;CC:cytoplasm;CC:nucleus;MF:calcium-dependent protein serine/threonine kinase activity;MF:calmodulin binding;MF:protein kinase activity;MF:ATP binding;
Ro04875	-1.20702	8.09088e-05	43.55	55.59	64.05	81.38	111.75	96.65	54.3967	96.5933	GO:0009535;GO:0005783;GO:0016021;GO:0005774;GO:0005886;GO:0020037;GO:004687	CC:chloroplast thylakoid membrane;CC:endoplasmic reticulum;CC:integral component of membrane;CC:vacuolar membrane;CC:plasma membrane;MF:heme binding;MF:metal ion binding;
Ro04881	1.97373	0.000149353	10.95	10.07	9.9	1.25	3.66	1.07	10.3067	1.99333	GO:0006298;GO:0016021;GO:0032300;GO:0030983;GO:0016887;GO:000552	BP:mismatch repair;CC:integral component of membrane;CC:mismatch repair complex;MF:mismatched DNA binding;MF:ATPase activity;MF:ATP binding;
Ro04882	1.15144	0.0015251	15.61	17.09	19.24	7.56	7.78	3.25	17.3133	6.19667	GO:0016021;GO:000552	CC:integral component of membrane;MF:ATP binding;
Ro04888	-1.2509	0.000298213	39.2	28.85	22.71	44.8	68.22	48.63	30.2533	53.8833	GO:004687	MF:metal ion binding;
Ro04889	-2.94192	0.00571113	0.06	0.38	0.07	0.7	1.91	0.79	0.17	1.13333	GO:001602	CC:integral component of membrane;
Ro04890	1.50128	1.42521e-05	87.37	71.59	103.35	23.36	31.06	17.97	87.4367	24.13	GO:0048316;GO:0010039;GO:0055085;GO:0016021;GO:0016020;GO:0005623;GO:0005886;GO:005198	BP:seed development;BP:response to iron ion;BP:transmembrane transport;CC:integral component of membrane;CC:membrane;CC:cell;CC:plasma membrane;MF:iron-nicotianamine transmembrane transporter activity;
Ro04891	1.17136	0.000110293	31.76	28.1	24.1	10.19	11.63	7.66	27.9867	9.82667	GO:001602	CC:integral component of membrane;
Ro04892	1.94096	4.22872e-06	14.32	15.47	20.83	4.21	3.71	2.44	16.8733	3.45333	GO:0055085;GO:001602	BP:transmembrane transport;CC:integral component of membrane;
Ro04899	-1.4398	6.13648e-06	20.72	21.09	21.66	43.62	55.02	38.96	21.1567	45.8667	GO:0006606;GO:0005737;GO:0005634;GO:0008139;GO:0008536;GO:006160	BP:protein import into nucleus;CC:cytoplasm;CC:nucleus;MF:nuclear localization sequence binding;MF:Ran GTPase binding;MF:nuclear import signal receptor activity;
Ro04918	-2.3514	6.74725e-05	146.88	141.17	175.81	350.98	543.85	950.76	154.62	615.197	GO:0006986;GO:0034620;GO:0042026;GO:0051085;GO:0005737;GO:0042623;GO:0031072;GO:0044183;GO:0051082;GO:0051787;GO:0016887;GO:0032440;GO:000552	BP:response to unfolded protein;BP:cellular response to unfolded protein;BP:protein refolding;BP:chaperone mediated protein folding requiring cofactor;CC:cytoplasm;MF:ATPase activity, coupled;MF:heat shock protein binding;MF:protein binding involved in protein folding;MF:unfolded protein binding;MF:misfolded protein binding;MF:ATPase activity;MF:2-alkenal reductase [NA;MF:ATP binding;
Ro04921	1.95628	0.000507897	168.64	218.05	113.7	46.11	22.89	18.71	166.797	29.2367	GO:0006334;GO:0006352;GO:0000786;GO:0042025;GO:0005634;GO:0046982;GO:000367	BP:nucleosome assembly;BP:DNA-templated transcription, initiation;CC:nucleosome;CC:host cell nucleus;CC:nucleus;MF:protein heterodimerization activity;MF:DNA binding;
Ro04925	1.21087	0.000675273	11.32	8.4	16.29	3.49	4.32	4.34	12.0033	4.05	GO:0043231;GO:0005829;GO:0016020;GO:0032934;GO:0008289;GO:001524	CC:intracellular membrane-bounded organelle;CC:cytosol;CC:membrane;MF:sterol binding;MF:lipid binding;MF:sterol transporter activity;
Ro04931	1.27372	0.0108597	3.39	2.56	1.96	0.38	1.31	0.99	2.63667	0.893333	GO:0009793;GO:000950	BP:embryo development ending in seed dormancy;CC:chloroplast;
Ro04935	-3.26898	1.4637e-08	10.97	12.57	11.6	67.08	90.91	103.48	11.7133	87.1567	GO:0005737;GO:0005634;GO:000827	CC:cytoplasm;CC:nucleus;MF:zinc ion binding;
Ro04937	-2.42212	3.26207e-08	4.18	3.16	3.78	13.35	18.09	14.65	3.70667	15.3633	GO:1901002;GO:0045893;GO:0009409;GO:1902584;GO:0005634;GO:0043565;GO:000367	BP:positive regulation of response to salt stress;BP:positive regulation of transcription, DNA-templated;BP:response to cold;BP:positive regulation of response to water deprivation;CC:nucleus;MF:sequence-specific DNA binding;MF:DNA binding;
Ro04943	-2.76209	0.000171946	2.03	1.92	2.35	5.03	6.87	21.05	2.1	10.9833	GO:0006952;GO:0002229;GO:0042742;GO:0016021;GO:0005886;GO:0004672;GO:0030246;GO:0004675;GO:000552	BP:defense response;BP:defense response to oomycetes;BP:defense response to bacterium;CC:integral component of membrane;CC:plasma membrane;MF:protein kinase activity;MF:carbohydrate binding;MF:transmembrane receptor protein serine/threonine kinase activity;MF:ATP binding;
Ro04944	1.09785	0.000785338	14.55	13.79	11.58	6.47	4.43	3.74	13.3067	4.88	GO:0009793;GO:000950	BP:embryo development ending in seed dormancy;CC:chloroplast;
Ro04946	1.96682	3.16557e-06	138.97	116.96	83.38	24.42	24.71	17.98	113.103	22.37	GO:0046872;GO:000472	MF:metal ion binding;MF:protein serine/threonine phosphatase activity;
Ro04979	1.62943	0.00163167	9.61	9.78	10.46	3.28	1.9	2.18	9.95	2.45333	GO:001602	CC:integral component of membrane;
Ro04985	-3.60255	0.000106628	0.16	0.13	0.32	1.29	1.19	3.47	0.203333	1.98333	GO:0006952;GO:0042742;GO:0002229;GO:0016021;GO:0005886;GO:0030246;GO:0004675;GO:0004672;GO:000552	BP:defense response;BP:defense response to bacterium;BP:defense response to oomycetes;CC:integral component of membrane;CC:plasma membrane;MF:carbohydrate binding;MF:transmembrane receptor protein serine/threonine kinase activity;MF:protein kinase activity;MF:ATP binding;
Ro04998	2.04515	0.00508796	2.39	3.51	1.2	0.72	0.51	0.14	2.36667	0.456667	GO:001602	CC:integral component of membrane;
Ro05009	1.68956	1.51201e-05	15.71	11.04	14.64	2.38	4.67	3.39	13.7967	3.48	GO:0006857;GO:0016021;GO:0015333;GO:0042937;GO:0022857;GO:1904680;GO:003567	BP:oligopeptide transport;CC:integral component of membrane;MF:peptid;MF:tripeptide transporter activity;MF:transmembrane transporter activity;MF:peptide transmembrane transporter activity;MF:oligopeptide transmembrane transporter activity;
Ro05021	3.2971	9.88738e-05	2.95	3.1	3.24	0.03	0.46	0.33	3.09667	0.273333	GO:0046777;GO:0016021;GO:0005886;GO:0009506;GO:0004672;GO:000552	BP:protein autophosphorylation;CC:integral component of membrane;CC:plasma membrane;CC:plasmodesma;MF:protein kinase activity;MF:ATP binding;
Ro05027	-1.21585	5.81711e-05	6.52	5.12	6.04	10.69	11.96	9.72	5.89333	10.79	------	------
Ro05029	-1.30585	3.06304e-05	38.58	34.7	29.98	74.55	69.32	57.45	34.42	67.1067	------	------
Ro05039	3.91282	1.53387e-05	3.06	3.47	3.42	0.14	0.14	0.22	3.31667	0.166667	GO:0016021;GO:000538	CC:integral component of membrane;MF:zinc ion transmembrane transporter activity;
Ro05055	1.50344	0.00126422	17.71	14.28	21.2	6.83	3.34	4.32	17.73	4.83	------	------
Ro05069	-1.33529	0.00288666	1.64	1.88	2.71	5.25	3.83	3.16	2.07667	4.08	GO:0032259;GO:0009231;GO:0008168;GO:000391	BP:methylation;BP:riboflavin biosynthetic process;MF:methyltransferase activity;MF:FMN adenylyltransferase activity;
Ro05080	-1.87876	0.00788441	3.37	1.96	1.88	3.14	16.56	3.33	2.40333	7.67667	GO:0006012;GO:000397	BP:galactose metabolic process;MF:UDP-glucose 4-epimerase activity;
Ro05082	1.81784	6.17282e-05	2.67	2.38	3.36	0.53	0.66	0.69	2.80333	0.626667	------	------
Ro05083	-5.72407	0.00746503	0	0	0	0.69	1.53	0.14	0	0.786667	GO:0015074;GO:0016787;GO:0008270;GO:0003676;GO:000451	BP:DNA integration;MF:hydrolase activity;MF:zinc ion binding;MF:nucleic acid binding;MF:endonuclease activity;
Ro05101	2.64726	8.99586e-09	53.85	49.14	57.55	6.94	7.52	5.64	53.5133	6.7	GO:0016021;GO:002285	CC:integral component of membrane;MF:transmembrane transporter activity;
Ro05111	-1.77709	6.00797e-06	6.96	5.57	5.74	18.24	14.29	16.08	6.09	16.2033	------	------
Ro05121	1.48732	0.00342229	2.32	1.74	2.05	0.69	0.68	0.35	2.03667	0.573333	GO:0009098;GO:0005829;GO:0009507;GO:000385	BP:leucine biosynthetic process;CC:cytosol;CC:chloroplast;MF:2-isopropylmalate synthase activity;
Ro05136	1.28119	0.0111364	2.5	2.07	1.57	0.48	1.07	0.49	2.04667	0.68	GO:0005829;GO:0004737;GO:0000287;GO:0016831;GO:003097	CC:cytosol;MF:pyruvate decarboxylase activity;MF:magnesium ion binding;MF:carboxy-lyase activity;MF:thiamine pyrophosphate binding;
Ro05144	-2.60047	1.6238e-06	58.76	50.77	37.59	234.8	308.82	133.38	49.04	225.667	GO:000563	CC:nucleus;
Ro05146	1.41559	0.00575357	2.53	2.21	2.38	0.44	1.02	0.67	2.37333	0.71	GO:001675	MF:transferase activity, transferring hexosyl groups;
Ro05160	-3.28992	0.00742258	0.03	0	0.11	0.27	0.42	0.51	0.0466667	0.4	GO:0046274;GO:0048046;GO:0052716;GO:000550	BP:lignin catabolic process;CC:apoplast;MF:hydroquinon;MF:copper ion binding;
Ro05169	-1.14042	0.00513345	1.96	2.25	1.94	1.84	4.56	4.46	2.05	3.62	GO:0006813;GO:0016021;GO:0016020;GO:001507	BP:potassium ion transport;CC:integral component of membrane;CC:membrane;MF:potassium ion transmembrane transporter activity;
Ro05170	2.26498	6.16354e-05	9.01	4.54	11.44	1.2	1.13	1.68	8.33	1.33667	GO:0005634;GO:0003700;GO:004356	CC:nucleus;MF:transcription factor activity, sequence-specific DNA binding;MF:sequence-specific DNA binding;
Ro05183	1.46356	0.000392283	4.96	5.1	5.21	0.84	1.95	1.07	5.09	1.28667	GO:000552	MF:GTP binding;
Ro05186	-1.61955	2.50959e-06	44.28	36.97	39.59	100.8	114.32	73.67	40.28	96.2633	GO:001602	CC:integral component of membrane;
Ro05192	1.16281	7.60607e-05	48.17	40.86	40.56	16.74	14.54	13.8	43.1967	15.0267	GO:0006511;GO:0031625;GO:0016740;GO:0004842;GO:0061631;GO:000552	BP:ubiquitin-dependent protein catabolic process;MF:ubiquitin protein ligase binding;MF:transferase activity;MF:ubiquitin-protein transferase activity;MF:ubiquitin conjugating enzyme activity;MF:ATP binding;
Ro05197	3.71942	1.90717e-06	44.5	112.43	52	6.1	3.89	3.36	69.6433	4.45	GO:0006979;GO:0042744;GO:0005576;GO:0020037;GO:0046872;GO:000460	BP:response to oxidative stress;BP:hydrogen peroxide catabolic process;CC:extracellular region;MF:heme binding;MF:metal ion binding;MF:peroxidase activity;
Ro05204	-1.43082	0.000308542	18.61	9.74	12.3	20.96	45.2	22.63	13.55	29.5967	GO:000963	BP:phototropism;
Ro05206	-2.5653	1.11005e-08	7.84	6.9	5.23	24.1	39.32	30.86	6.65667	31.4267	------	------
Ro05212	-2.18659	8.94467e-06	14.12	18.73	17.46	42.95	41.65	71.7	16.77	52.1	GO:001602	CC:integral component of membrane;
Ro05227	-1.73238	2.76741e-06	12.96	15.27	17.09	45.15	36.71	34.04	15.1067	38.6333	GO:0030150;GO:0005741;GO:000832	BP:protein import into mitochondrial matrix;CC:mitochondrial outer membrane;MF:protein transmembrane transporter activity;
Ro05230	3.10161	0.00390941	8.58	2.1	0.27	0	0.08	0.04	3.65	0.04	GO:0006817;GO:0016036;GO:0006799;GO:0048016;GO:0005737;GO:0005794;GO:0016021;GO:0005802;GO:0005886;GO:0000822;GO:001511	BP:phosphate ion transport;BP:cellular response to phosphate starvation;BP:polyphosphate biosynthetic process;BP:inositol phosphate-mediated signaling;CC:cytoplasm;CC:Golgi apparatus;CC:integral component of membrane;CC:trans-Golgi network;CC:plasma membrane;MF:inositol hexakisphosphate binding;MF:phosphate ion transmembrane transporter activity;
Ro05234	-1.21283	4.76513e-05	23.74	19.95	20.08	28.68	33.2	39.63	21.2567	33.8367	GO:0006357;GO:0045944;GO:0016592;GO:0008134;GO:000371	BP:regulation of transcription from RNA polymerase II promoter;BP:positive regulation of transcription from RNA polymerase II promoter;CC:mediator complex;MF:transcription factor binding;MF:transcription cofactor activity;
Ro05250	-1.14873	1.1457e-05	8.12	6.84	9.03	11.43	18.77	15.09	7.99667	15.0967	GO:0006898;GO:0072583;GO:0072318;GO:0005737;GO:0043231;GO:0031982;GO:003027	BP:receptor-mediated endocytosis;BP:clathrin-dependent endocytosis;BP:clathrin coat disassembly;CC:cytoplasm;CC:intracellular membrane-bounded organelle;CC:vesicle;MF:clathrin binding;
Ro05262	-1.42264	4.65597e-06	18.2	15.55	16	27.47	37.71	27.73	16.5833	30.97	GO:000382	MF:catalytic activity;
Ro05266	-3.52354	2.94912e-05	0.32	0.39	0.3	4.36	6.34	4.16	0.336667	4.95333	GO:0006637;GO:0005777;GO:004761	BP:acyl-CoA metabolic process;CC:peroxisome;MF:acyl-CoA hydrolase activity;
Ro05267	-4.98399	1.81688e-07	85.72	80.85	94.89	1460.93	1771.21	3212.35	87.1533	2148.16	GO:0000413;GO:0009611;GO:0006970;GO:0046686;GO:0009408;GO:0061077;GO:0009845;GO:0005737;GO:0005829;GO:0071944;GO:0005634;GO:0080025;GO:0032266;GO:000375	BP:protein peptidyl-prolyl isomerization;BP:response to wounding;BP:response to osmotic stress;BP:response to cadmium ion;BP:response to heat;BP:chaperone-mediated protein folding;BP:seed germination;CC:cytoplasm;CC:cytosol;CC:cell periphery;CC:nucleus;MF:phosphatidylinositol-3,5-bisphosphate binding;MF:phosphatidylinositol-3-phosphate binding;MF:peptidyl-prolyl cis-trans isomerase activity;
Ro05274	1.12078	0.00843228	2.91	3.88	4.49	0.97	1.94	1.24	3.76	1.38333	GO:0005975;GO:000455	BP:carbohydrate metabolic process;MF:hydrolase activity, hydrolyzing O-glycosyl compounds;
Ro05277	1.12618	0.00222398	11.47	9.15	8.6	2.28	3.54	4.7	9.74	3.50667	GO:0006952;GO:0009607;GO:0016021;GO:000551	BP:defense response;BP:response to biotic stimulus;CC:integral component of membrane;MF:calmodulin binding;
Ro05297	1.20007	0.00202373	4.29	3.68	3.19	0.82	1.65	1.44	3.72	1.30333	GO:0005794;GO:0016021;GO:0016740;GO:001675	CC:Golgi apparatus;CC:integral component of membrane;MF:transferase activity;MF:transferase activity, transferring glycosyl groups;
Ro05302	-1.94936	2.27584e-06	54.8	63.05	60.57	138.9	203.97	203.01	59.4733	181.96	GO:0045489;GO:0071555;GO:0016021;GO:0000139;GO:004726	BP:pectin biosynthetic process;BP:cell wall organization;CC:integral component of membrane;CC:Golgi membrane;MF:polygalacturonate 4-alpha-galacturonosyltransferase activity;
Ro05305	1.01934	0.000140278	17.33	14.55	13.89	5.28	7.97	4.82	15.2567	6.02333	GO:000588	CC:plasma membrane;
Ro05307	-2.04533	0.000806911	14.08	5.95	7.47	22.4	44.61	32.21	9.16667	33.0733	GO:0006633;GO:0009507;GO:0000036;GO:0016297;GO:001679	BP:fatty acid biosynthetic process;CC:chloroplast;MF:ACP phosphopantetheine attachment site binding involved in fatty acid biosynthetic process;MF:acyl-[acyl-carrier-protein] hydrolase activity;MF:thiolester hydrolase activity;
Ro05314	-1.05878	0.000782124	4.2	5.72	4.45	6.73	9.82	8.73	4.79	8.42667	GO:0006621;GO:0016021;GO:0005783;GO:0046923;GO:000372	BP:protein retention in ER lumen;CC:integral component of membrane;CC:endoplasmic reticulum;MF:ER retention sequence binding;MF:RNA binding;
Ro05316	1.43347	0.00837027	2.64	5.98	5.71	1.78	0.92	1.4	4.77667	1.36667	GO:0006633;GO:0009507;GO:001679	BP:fatty acid biosynthetic process;CC:chloroplast;MF:thiolester hydrolase activity;
Ro05318	-3.01666	1.03275e-06	5.72	3.82	3.66	19.66	25.02	36.84	4.4	27.1733	GO:0032259;GO:000816	BP:methylation;MF:methyltransferase activity;
Ro05323	-1.60162	9.44784e-06	3.12	2.51	3.92	6.21	10.03	6.87	3.18333	7.70333	GO:0006468;GO:0016021;GO:0005886;GO:0004675;GO:0004674;GO:000552	BP:protein phosphorylation;CC:integral component of membrane;CC:plasma membrane;MF:transmembrane receptor protein serine/threonine kinase activity;MF:protein serine/threonine kinase activity;MF:ATP binding;
Ro05326	1.55647	0.00826366	1.16	1.13	1.11	0.43	0.25	0.22	1.13333	0.3	GO:0009451;GO:0043231;GO:000827	BP:RNA modification;CC:intracellular membrane-bounded organelle;MF:zinc ion binding;
Ro05327	-1.11733	0.000896952	22.7	28.97	30.12	44.76	49	39.99	27.2633	44.5833	GO:0080111;GO:0031935;GO:0009506;GO:0000123;GO:000367	BP:DNA demethylation;BP:regulation of chromatin silencing;CC:plasmodesma;CC:histone acetyltransferase complex;MF:DNA binding;
Ro05328	1.1655	0.00482079	10.37	11.77	13.96	1.99	6.79	3.9	12.0333	4.22667	GO:0016021;GO:002285	CC:integral component of membrane;MF:transmembrane transporter activity;
Ro05339	1.24963	0.000632682	7.16	7.15	7.12	2.19	2.87	2.48	7.14333	2.51333	GO:0007143;GO:000714	BP:female meiotic division;BP:male meiosis;
Ro05341	-1.62747	8.5553e-06	100.32	93.94	90.16	234.98	189.38	250.3	94.8067	224.887	GO:000953	CC:chloroplast thylakoid membrane;
Ro05345	-1.27102	0.000707566	6.45	7.96	8.4	11.74	12.71	17.95	7.60333	14.1333	GO:0006486;GO:0016021;GO:0005789;GO:001675	BP:protein glycosylation;CC:integral component of membrane;CC:endoplasmic reticulum membrane;MF:transferase activity, transferring glycosyl groups;
Ro05349	-1.21346	1.10752e-05	110.68	107.24	129.39	197.41	234.41	195.31	115.77	209.043	GO:0016192;GO:001602	BP:vesicle-mediated transport;CC:integral component of membrane;
Ro05354	-3.62384	0.00149505	0.98	0.99	5.38	2.97	23.34	42.96	2.45	23.09	------	------
Ro05358	-3.55167	0.00284135	0.12	0.24	1.04	0.79	4.1	7.92	0.466667	4.27	GO:001602	CC:integral component of membrane;
Ro05367	-1.35611	0.000426835	2.42	2.32	2.49	2.69	5.87	6.25	2.41	4.93667	GO:0000160;GO:0042026;GO:000552	BP:phosphorelay signal transduction system;BP:protein refolding;MF:ATP binding;
Ro05373	-1.19674	0.000142285	3.21	2.94	3.64	5.5	6.11	7.44	3.26333	6.35	------	------
Ro05383	-1.10112	0.00116952	4.67	4.8	4.78	5.12	7.49	9.82	4.75	7.47667	------	------
Ro05386	-2.08007	1.40432e-06	58.76	55.15	73.76	215.72	227.38	183.05	62.5567	208.717	GO:0006457;GO:0048471;GO:0005783;GO:0051082;GO:000552	BP:protein folding;CC:perinuclear region of cytoplasm;CC:endoplasmic reticulum;MF:unfolded protein binding;MF:ATP binding;
Ro05392	-1.43142	4.11669e-06	2.06	2.1	2.57	4.46	5.42	4.52	2.24333	4.8	GO:0030007;GO:1901527;GO:0009651;GO:0055085;GO:0016021;GO:0016020;GO:0000325;GO:0005623;GO:0005774;GO:0042626;GO:0008281;GO:0016887;GO:000552	BP:cellular potassium ion homeostasis;BP:abscisic acid-activated signaling pathway involved in stomatal movement;BP:response to salt stress;BP:transmembrane transport;CC:integral component of membrane;CC:membrane;CC:plant-type vacuole;CC:cell;CC:vacuolar membrane;MF:ATPase activity, coupled to transmembrane movement of substances;MF:sulfonylurea receptor activity;MF:ATPase activity;MF:ATP binding;
Ro05397	-1.16414	0.00459891	2.02	1.8	2.4	3.3	4.84	2.95	2.07333	3.69667	GO:0005634;GO:000374	CC:nucleus;MF:translation elongation factor activity;
Ro05406	-1.1589	3.10789e-05	14.83	13.97	16.22	25.03	25.68	28.89	15.0067	26.5333	GO:000639	BP:RNA processing;
Ro05408	1.23782	3.80743e-05	32.85	29.3	27.79	11.26	10.67	8.75	29.98	10.2267	GO:0006875;GO:0016021;GO:000562	BP:cellular metal ion homeostasis;CC:integral component of membrane;CC:cell;
Ro05429	8.66506	0.000122668	3.77	2.28	0.62	0	0	0	2.22333	0	GO:0016021;GO:002285	CC:integral component of membrane;MF:transmembrane transporter activity;
Ro05436	-2.14046	9.58349e-06	4.85	6.28	5.39	12.07	28.61	17.95	5.50667	19.5433	GO:001602	CC:integral component of membrane;
Ro05437	3.28977	0.000787503	4.16	3.28	0.97	0.08	0.13	1.24	2.80333	0.483333	------	------
Ro05441	1.03994	0.0134473	53.63	34.52	26.42	18.68	8.92	14.88	38.19	14.16	------	------
Ro05442	-5.91844	0.00312712	0	0	0	0.57	1.39	0.8	0	0.92	------	------
Ro05474	1.2571	0.00151096	14.97	13.16	16.93	2.82	6.58	5.65	15.02	5.01667	------	------
Ro05485	-3.65102	0.0067427	0.48	0	0	1.36	2.02	2.03	0.16	1.80333	------	------
Ro05489	1.52267	0.00120676	9.08	10.1	10.21	2.02	4.58	1.64	9.79667	2.74667	GO:0016021;GO:0016787;GO:007152	CC:integral component of membrane;MF:hydrolase activity;MF:ureidoglycine aminohydrolase activity;
Ro05495	-2.6026	2.25594e-07	14.65	12.49	11.75	48.25	61.65	72.79	12.9633	60.8967	GO:0009723;GO:0006355;GO:0005634;GO:0003700;GO:004356	BP:response to ethylene;BP:regulation of transcription, DNA-templated;CC:nucleus;MF:transcription factor activity, sequence-specific DNA binding;MF:sequence-specific DNA binding;
Ro05496	1.09641	0.000100904	102.39	88.76	107.29	30.51	38.89	39.43	99.48	36.2767	GO:0035556;GO:0010468;GO:0005737;GO:0005634;GO:0004674;GO:000552	BP:intracellular signal transduction;BP:regulation of gene expression;CC:cytoplasm;CC:nucleus;MF:protein serine/threonine kinase activity;MF:ATP binding;
Ro05500	1.00277	0.0083375	12.71	10.93	7.33	2.91	6.81	2.85	10.3233	4.19	GO:0016021;GO:0003824;GO:001687	CC:integral component of membrane;MF:catalytic activity;MF:ligase activity;
Ro05507	-2.86231	1.94134e-06	8.95	9.19	16.32	53.17	45.91	94.73	11.4867	64.6033	GO:000438	MF:helicase activity;
Ro05509	-1.75163	0.00463614	1.24	0.47	0.8	0.89	4.19	1.87	0.836667	2.31667	GO:0006952;GO:0005524;GO:004353	BP:defense response;MF:ATP binding;MF:ADP binding;
Ro05512	1.71411	0.00258079	2.76	1.83	6.73	1.32	0.41	0.41	3.77333	0.713333	GO:0016021;GO:0003824;GO:001687	CC:integral component of membrane;MF:catalytic activity;MF:ligase activity;
Ro05526	1.01116	0.00140757	34.47	40.4	56.76	12.15	24.92	14.98	43.8767	17.35	GO:0009409;GO:0005975;GO:0005829;GO:0005634;GO:001685	BP:response to cold;BP:carbohydrate metabolic process;CC:cytosol;CC:nucleus;MF:isomerase activity;
Ro05527	-1.67141	0.000335371	31.36	22.26	14.3	78.7	56.05	37.13	22.64	57.2933	GO:0042546;GO:0071555;GO:0006073;GO:0010411;GO:0005618;GO:0048046;GO:0016762;GO:000455	BP:cell wall biogenesis;BP:cell wall organization;BP:cellular glucan metabolic process;BP:xyloglucan metabolic process;CC:cell wall;CC:apoplast;MF:xylogluca;MF:hydrolase activity, hydrolyzing O-glycosyl compounds;
Ro05530	1.11356	6.84957e-05	12.78	10.36	11.6	4.09	5	3.63	11.58	4.24	GO:0010142;GO:0019287;GO:0005777;GO:0004631;GO:000552	BP:farnesyl diphosphate biosynthetic process, mevalonate pathway;BP:isopentenyl diphosphate biosynthetic process, mevalonate pathway;CC:peroxisome;MF:phosphomevalonate kinase activity;MF:ATP binding;
Ro05545	-1.22864	0.000760179	29.43	18.97	25.96	35.78	53.27	42.43	24.7867	43.8267	GO:0046621;GO:0016021;GO:0010997;GO:0016301;GO:000367	BP:negative regulation of organ growth;CC:integral component of membrane;MF:anaphase-promoting complex binding;MF:kinase activity;MF:DNA binding;
Ro05548	-1.22645	0.00019309	6.12	4.56	7.66	9.56	11.04	12.66	6.11333	11.0867	GO:0005737;GO:001602	CC:cytoplasm;CC:integral component of membrane;
Ro05550	-3.38882	1.404e-06	17.87	17.78	18.42	70.49	98.56	176.45	18.0233	115.167	GO:0016192;GO:0006886;GO:0006906;GO:0048278;GO:0031201;GO:0012505;GO:0016021;GO:0000149;GO:000548	BP:vesicle-mediated transport;BP:intracellular protein transport;BP:vesicle fusion;BP:vesicle docking;CC:SNARE complex;CC:endomembrane system;CC:integral component of membrane;MF:SNARE binding;MF:SNAP receptor activity;
Ro05558	-1.61171	0.00108094	5.38	7.21	6.48	13.91	11.26	19.05	6.35667	14.74	------	------
Ro05562	3.57526	0.000102137	16.85	13.54	9.79	1.2	0.74	0.16	13.3933	0.7	GO:0006606;GO:0005737;GO:0016021;GO:0005634;GO:0008139;GO:0008536;GO:0061608;GO:007194	BP:protein import into nucleus;CC:cytoplasm;CC:integral component of membrane;CC:nucleus;MF:nuclear localization sequence binding;MF:Ran GTPase binding;MF:nuclear import signal receptor activity;MF:FAD binding;
Ro05565	-1.65897	0.000219844	4.54	4.58	3.81	10.11	11.49	10.48	4.31	10.6933	------	------
Ro05566	1.9712	0.000122076	1.81	1.46	2.62	0.44	0.48	0.29	1.96333	0.403333	GO:0009833;GO:0030244;GO:0071555;GO:0005794;GO:0016021;GO:0005802;GO:0005886;GO:0051753;GO:001676	BP:plant-type primary cell wall biogenesis;BP:cellulose biosynthetic process;BP:cell wall organization;CC:Golgi apparatus;CC:integral component of membrane;CC:trans-Golgi network;CC:plasma membrane;MF:mannan synthase activity;MF:cellulose synthas;
Ro05569	-5.49824	0.00547338	0	0	0	0.39	0.59	0.4	0	0.46	GO:0016021;GO:0005524;GO:0071949;GO:001649	CC:integral component of membrane;MF:ATP binding;MF:FAD binding;MF:oxidoreductase activity;
Ro05570	-1.28992	3.96653e-06	22.07	17.53	22.39	40.96	41.69	37.84	20.6633	40.1633	GO:004687	MF:metal ion binding;
Ro05573	-2.43275	8.32486e-07	5.95	9.93	6.49	22.64	32.61	34.07	7.45667	29.7733	GO:0016021;GO:0004674;GO:0030246;GO:000552	CC:integral component of membrane;MF:protein serine/threonine kinase activity;MF:carbohydrate binding;MF:ATP binding;
Ro05580	-2.00591	0.00672102	0.91	1.25	1.19	2.2	6.33	2.43	1.11667	3.65333	------	------
Ro05581	-1.33721	0.000247675	3.3	5.04	5.58	7.24	9.13	11.33	4.64	9.23333	GO:0016021;GO:0004674;GO:000552	CC:integral component of membrane;MF:protein serine/threonine kinase activity;MF:ATP binding;
Ro05585	-1.94255	0.00560715	10.9	4.29	9.35	6.6	52.74	18.21	8.18	25.85	------	------
Ro05595	3.44933	0.00657984	3.03	8	2.29	0.53	0	0.03	4.44	0.186667	GO:0016021;GO:0004674;GO:0005524;GO:000467	CC:integral component of membrane;MF:protein serine/threonine kinase activity;MF:ATP binding;MF:protein kinase activity;
Ro05596	-1.52311	0.000276602	121.95	72.88	101.76	152.32	110.44	180.45	98.8633	147.737	GO:0045454;GO:0006662;GO:0005829;GO:0005623;GO:0003756;GO:001503	BP:cell redox homeostasis;BP:glycerol ether metabolic process;CC:cytosol;CC:cell;MF:protein disulfide isomerase activity;MF:protein disulfide oxidoreductase activity;
Ro05597	2.67057	0.0131985	0.97	0.67	0.68	0.09	0	0.18	0.773333	0.09	GO:0016021;GO:000374	CC:integral component of membrane;MF:translation initiation factor activity;
Ro05605	6.06554	0.0061172	1.06	0.16	1.08	0	0	0	0.766667	0	GO:0016021;GO:000374	CC:integral component of membrane;MF:translation initiation factor activity;
Ro05611	-1.52905	4.84336e-05	5.05	6.23	5.48	12.2	9.97	13.18	5.58667	11.7833	GO:0006468;GO:0016021;GO:0005886;GO:0004674;GO:0004672;GO:000552	BP:protein phosphorylation;CC:integral component of membrane;CC:plasma membrane;MF:protein serine/threonine kinase activity;MF:protein kinase activity;MF:ATP binding;
Ro05612	-5.05589	8.09463e-07	5.12	11.59	8.23	143.53	126.4	365.62	8.31333	211.85	GO:0010286;GO:0010608;GO:000382	BP:heat acclimation;BP:posttranscriptional regulation of gene expression;MF:catalytic activity;
Ro05616	2.75939	4.52216e-06	16.86	15.95	20.15	2.68	2.02	1.29	17.6533	1.99667	GO:0055114;GO:0003955;GO:001018	BP:oxidation-reduction process;MF:NA;MF:FMN binding;
Ro05618	-2.11073	1.04934e-06	47.21	38.13	44.98	114.56	135.31	142.43	43.44	130.767	GO:0003729;GO:000374	MF:mRNA binding;MF:translation initiation factor activity;
Ro05626	1.09913	0.0105982	25	13.29	21.59	10.32	7.02	4	19.96	7.11333	GO:0016021;GO:000367	CC:integral component of membrane;MF:DNA binding;
Ro05642	4.11857	0.00110758	8.44	12.98	6.64	0.53	0.53	0	9.35333	0.353333	GO:000550	MF:calcium ion binding;
Ro05643	1.6814	0.000360202	14.92	14.55	15.74	3.88	2.42	4.81	15.07	3.70333	GO:0055114;GO:0003955;GO:001018	BP:oxidation-reduction process;MF:NA;MF:FMN binding;
Ro05644	2.08841	0.00677282	0.77	3.29	4.7	0.77	0.47	0.35	2.92	0.53	GO:004353	MF:ADP binding;
Ro05646	4.89587	7.98273e-05	2.27	2	2.56	0.08	0	0.08	2.27667	0.0533333	GO:0006468;GO:0051726;GO:0044772;GO:0000079;GO:0005737;GO:0005634;GO:0000307;GO:0042025;GO:0019901;GO:001653	BP:protein phosphorylation;BP:regulation of cell cycle;BP:mitotic cell cycle phase transition;BP:regulation of cyclin-dependent protein serine/threonine kinase activity;CC:cytoplasm;CC:nucleus;CC:cyclin-dependent protein kinase holoenzyme complex;CC:host cell nucleus;MF:protein kinase binding;MF:cyclin-dependent protein serine/threonine kinase regulator activity;
Ro05651	-1.9387	0.00402644	39.02	15.16	30.45	47.7	58.11	131.82	28.21	79.21	------	------
Ro05653	4.40897	0.00506793	0.26	1.18	7.31	0.22	0.07	0	2.91667	0.0966667	GO:000662	BP:lipid metabolic process;
Ro05654	2.24483	5.85666e-05	5.79	7.38	5.97	0.74	0.95	1.46	6.38	1.05	------	------
Ro05655	1.31649	0.000271491	21.85	16.89	28.66	6.06	6.97	8.31	22.4667	7.11333	GO:0015031;GO:0030658;GO:0016021;GO:000588	BP:protein transport;CC:transport vesicle membrane;CC:integral component of membrane;CC:plasma membrane;
Ro05678	-1.37455	0.000129477	8.83	7.63	7.79	17.11	13.35	18.22	8.08333	16.2267	GO:0005794;GO:0005783;GO:0016020;GO:0016787;GO:0016298;GO:004737	CC:Golgi apparatus;CC:endoplasmic reticulum;CC:membrane;MF:hydrolase activity;MF:lipase activity;MF:acylglycerol lipase activity;
Ro05682	1.1308	0.000317497	25.16	30.25	26.12	8.25	9.26	10.85	27.1767	9.45333	GO:0005730;GO:000372	CC:nucleolus;MF:RNA binding;
Ro05694	-1.95544	0.0118194	1.37	1.38	0.28	1.43	5.35	2.92	1.01	3.23333	------	------
Ro05714	1.94546	9.04147e-05	6.25	3.33	4.68	0.72	1.22	0.99	4.75333	0.976667	GO:0048544;GO:0016021;GO:0004674;GO:0030246;GO:000552	BP:recognition of pollen;CC:integral component of membrane;MF:protein serine/threonine kinase activity;MF:carbohydrate binding;MF:ATP binding;
Ro05746	-1.8693	0.00907806	0.55	0.82	0.31	1.85	1.92	1.19	0.56	1.65333	GO:0048767;GO:0005783;GO:0005634;GO:0005886;GO:0016021;GO:000367	BP:root hair elongation;CC:endoplasmic reticulum;CC:nucleus;CC:plasma membrane;CC:integral component of membrane;MF:DNA binding;
Ro05747	2.37381	0.00227724	5.59	5.41	2.79	1.16	0.17	0.7	4.59667	0.676667	GO:0006015;GO:0009156;GO:0009165;GO:0009116;GO:0006164;GO:0005737;GO:0002189;GO:0016301;GO:0000287;GO:0004749;GO:001675	BP:5-phosphoribose 1-diphosphate biosynthetic process;BP:ribonucleoside monophosphate biosynthetic process;BP:nucleotide biosynthetic process;BP:nucleoside metabolic process;BP:purine nucleotide biosynthetic process;CC:cytoplasm;CC:ribose phosphate diphosphokinase complex;MF:kinase activity;MF:magnesium ion binding;MF:ribose phosphate diphosphokinase activity;MF:transferase activity, transferring…
Ro05752	5.80989	0.00442686	0.94	1.07	0.91	0	0	0	0.973333	0	------	------
Ro05755	1.94225	2.10084e-06	142.25	90.83	98.99	22.8	23.05	20.81	110.69	22.22	------	------
Ro05762	5.55781	0.0111047	1.37	0.44	2.02	0	0	0	1.27667	0	GO:000486	MF:cysteine-type endopeptidase inhibitor activity;
Ro05763	-1.20455	4.1518e-05	12.66	9.41	9.18	15.24	22.99	16.8	10.4167	18.3433	------	------
Ro05764	-1.51438	5.261e-05	3.03	4.21	3.4	7.85	8.73	7.51	3.54667	8.03	GO:0005773;GO:0016021;GO:0005739;GO:001509	CC:vacuole;CC:integral component of membrane;CC:mitochondrion;MF:molybdate ion transmembrane transporter activity;
Ro05774	1.43879	0.00817838	1.05	0.63	0.93	0.2	0.43	0.14	0.87	0.256667	GO:0006412;GO:0005840;GO:0003735;GO:0004386;GO:000552	BP:translation;CC:ribosome;MF:structural constituent of ribosome;MF:helicase activity;MF:ATP binding;
Ro05779	-1.15772	0.000295219	8.19	7.66	6.86	10.42	15.84	12.89	7.57	13.05	------	------
Ro05782	2.3285	3.19729e-05	3.03	2.91	1.96	0.26	0.66	0.37	2.63333	0.43	GO:0051276;GO:0005634;GO:0005694;GO:000552	BP:chromosome organization;CC:nucleus;CC:chromosome;MF:ATP binding;
Ro05794	-1.03945	0.00700843	4.05	4.75	6.98	6.69	13.84	7.18	5.26	9.23667	GO:000823	MF:peptidase activity;
Ro05796	1.24198	8.79857e-06	22.83	19.29	21.84	7.04	7.75	6.52	21.32	7.10333	GO:0006355;GO:0043565;GO:000827	BP:regulation of transcription, DNA-templated;MF:sequence-specific DNA binding;MF:zinc ion binding;
Ro05803	1.13888	0.00195566	10.26	14.44	23.66	6.25	6.63	4.43	16.12	5.77	GO:0006629;GO:000462	BP:lipid metabolic process;MF:phospholipase activity;
Ro05807	-1.9161	3.56856e-06	9.16	9.89	13.65	31.35	29.24	34.46	10.9	31.6833	GO:001602	CC:integral component of membrane;
Ro05851	1.74533	0.00099902	13.05	8.6	8.99	2.45	2.8	1.84	10.2133	2.36333	GO:0005634;GO:000367	CC:nucleus;MF:DNA binding;
Ro05858	-1.59131	1.75983e-06	10.18	8.69	11.64	19.49	26.69	24.16	10.17	23.4467	GO:0000398;GO:0016021;GO:0045131;GO:000827	BP:mRNA splicing, via spliceosome;CC:integral component of membrane;MF:pre-mRNA branch point binding;MF:zinc ion binding;
Ro05860	-3.55215	4.49565e-06	1.29	0.96	0.53	5.62	9.65	10.62	0.926667	8.63	GO:0005975;GO:0016021;GO:000455	BP:carbohydrate metabolic process;CC:integral component of membrane;MF:hydrolase activity, hydrolyzing O-glycosyl compounds;
Ro05865	1.56002	0.0121539	2.63	1.43	1.9	0.82	0.56	0.19	1.98667	0.523333	GO:0009451;GO:004323	BP:RNA modification;CC:intracellular membrane-bounded organelle;
Ro05866	1.06352	0.000575513	5.82	4.9	6.11	1.97	2.8	1.66	5.61	2.14333	GO:0016021;GO:005029	CC:integral component of membrane;MF:sphingomyelin phosphodiesterase D activity;
Ro05873	-2.13887	0.00820597	0.1	0.02	0.23	0.29	0.51	0.42	0.116667	0.406667	GO:0006952;GO:0005524;GO:004353	BP:defense response;MF:ATP binding;MF:ADP binding;
Ro05876	-3.77838	0.0061384	0	0.04	0.04	0.1	0.74	0.18	0.0266667	0.34	GO:0003924;GO:000552	MF:GTPase activity;MF:GTP binding;
Ro05883	-2.00024	1.77854e-06	3.93	3.96	4.48	10.98	11.56	16.17	4.12333	12.9033	GO:0006397;GO:0061630;GO:0008270;GO:000367	BP:mRNA processing;MF:ubiquitin protein ligase activity;MF:zinc ion binding;MF:nucleic acid binding;
Ro05886	-1.00927	0.000375675	8.78	8.41	8.72	14.32	17.72	9.58	8.63667	13.8733	GO:0055122;GO:0010228;GO:0016021;GO:000953	BP:response to very low light intensity stimulus;BP:vegetative to reproductive phase transition of meristem;CC:integral component of membrane;CC:plastid;
Ro05887	1.11498	0.00145313	69.59	87.2	50	31.37	21.36	20.88	68.93	24.5367	GO:0003824;GO:0030170;GO:003015	MF:catalytic activity;MF:pyridoxal phosphate binding;MF:molybdenum ion binding;
Ro05889	-3.56131	0.000354814	0.16	0.04	0.24	0.51	2.65	1.22	0.146667	1.46	GO:0003924;GO:000552	MF:GTPase activity;MF:GTP binding;
Ro05890	1.7596	6.8578e-05	29.5	26.21	49.86	10.49	6.54	7.05	35.19	8.02667	GO:0042545;GO:0016021;GO:0016740;GO:0030599;GO:004533	BP:cell wall modification;CC:integral component of membrane;MF:transferase activity;MF:pectinesterase activity;MF:aspartyl esterase activity;
Ro05893	5.27362	0.00133343	0.37	0.99	3.13	0	0.07	0	1.49667	0.0233333	GO:0005975;GO:0019752;GO:0005737;GO:000445	BP:carbohydrate metabolic process;BP:carboxylic acid metabolic process;CC:cytoplasm;MF:L-lactate dehydrogenase activity;
Ro05907	1.0113	0.0088216	4.09	3.19	4.35	2.09	1.48	0.94	3.87667	1.50333	GO:0016021;GO:0016301;GO:003024	CC:integral component of membrane;MF:kinase activity;MF:carbohydrate binding;
Ro05910	1.65644	0.000155164	6.25	5.73	4.84	1.09	2.24	0.99	5.60667	1.44	------	------
Ro05912	2.02246	2.12674e-05	5.65	4.71	6.19	0.92	1.32	0.98	5.51667	1.07333	GO:0050661;GO:0050660;GO:000449	MF:NADP binding;MF:flavin adenine dinucleotide binding;MF:N,N-dimethylaniline monooxygenase activity;
Ro05916	-1.26838	0.00178377	14.29	12.18	7.66	16.35	32.81	17	11.3767	22.0533	GO:0004812;GO:000216	MF:aminoacyl-tRNA ligase activity;MF:aminoacyl-tRNA editing activity;
Ro05928	1.00389	0.00165743	263.47	215.4	166.1	90.79	83.77	77.35	214.99	83.97	GO:0032790;GO:0009507;GO:0003746;GO:0003924;GO:000552	BP:ribosome disassembly;CC:chloroplast;MF:translation elongation factor activity;MF:GTPase activity;MF:GTP binding;
Ro05936	1.63062	0.00540032	5.87	3.7	3.05	1.4	1.25	0.56	4.20667	1.07	------	------
Ro05948	2.15097	2.47772e-05	14.11	11.56	14.28	2.57	3.25	1.2	13.3167	2.34	GO:0006633;GO:0009507;GO:000431	BP:fatty acid biosynthetic process;CC:chloroplast;MF:3-oxoacyl-[acyl-carrier-protein] synthase activity;
Ro05962	-1.35846	0.00261089	6.31	5.89	4.59	11.58	11.61	10.16	5.59667	11.1167	------	------
Ro05963	-4.13624	1.26318e-06	35.64	38.8	37.63	256.61	437.62	835.9	37.3567	510.043	GO:005187	MF:Hsp90 protein binding;
Ro05970	-1.21169	2.69093e-05	56.88	64.81	62.64	118.39	116.32	100.9	61.4433	111.87	GO:0046983;GO:001674	MF:protein dimerization activity;MF:transferase activity;
Ro05984	-1.41758	7.91066e-06	7.7	8.29	9.6	14.48	19.97	19.69	8.53	18.0467	GO:0032436;GO:0006511;GO:0000209;GO:0005737;GO:0000151;GO:0031624;GO:0004842;GO:0004523;GO:0003676;GO:0046872;GO:006163	BP:positive regulation of proteasomal ubiquitin-dependent protein catabolic process;BP:ubiquitin-dependent protein catabolic process;BP:protein polyubiquitination;CC:cytoplasm;CC:ubiquitin ligase complex;MF:ubiquitin conjugating enzyme binding;MF:ubiquitin-protein transferase activity;MF:RNA-DNA hybrid ribonuclease activity;MF:nucleic acid binding;MF:metal ion binding;MF:ubiquitin protein ligase …
Ro05994	1.14161	0.00143315	117.67	137.25	138.7	59.79	55.86	25.01	131.207	46.8867	GO:0016021;GO:0009506;GO:000588	CC:integral component of membrane;CC:plasmodesma;CC:plasma membrane;
Ro05995	-1.48203	2.89594e-05	7.57	5.38	4.65	17.71	15.22	16.32	5.86667	16.4167	GO:0006388;GO:0000213;GO:000367	BP:tRNA splicing, via endonucleolytic cleavage and ligation;MF:tRNA-intron endonuclease activity;MF:nucleic acid binding;
Ro06010	1.49875	3.08597e-05	15.13	15.26	12.46	3.3	4.51	4.22	14.2833	4.01	GO:0005739;GO:0003995;GO:0050660;GO:000847	CC:mitochondrion;MF:acyl-CoA dehydrogenase activity;MF:flavin adenine dinucleotide binding;MF:isovaleryl-CoA dehydrogenase activity;
Ro06011	1.13891	0.00124105	37.74	27.43	20.4	7.1	14.99	9.32	28.5233	10.47	GO:0005524;GO:000467	MF:ATP binding;MF:protein kinase activity;
Ro06015	2.00583	0.00162421	3.1	2.24	2.27	0.47	0.9	0.19	2.53667	0.52	GO:0006857;GO:0016021;GO:0005886;GO:0004672;GO:0022857;GO:000552	BP:oligopeptide transport;CC:integral component of membrane;CC:plasma membrane;MF:protein kinase activity;MF:transmembrane transporter activity;MF:ATP binding;
Ro06030	1.37184	6.40335e-06	16.68	15.87	16.51	4.47	5.98	4.58	16.3533	5.01	GO:0010228;GO:0005634;GO:0003700;GO:000367	BP:vegetative to reproductive phase transition of meristem;CC:nucleus;MF:transcription factor activity, sequence-specific DNA binding;MF:DNA binding;
Ro06032	4.26943	0.00425912	1.09	0.6	1.86	0	0.11	0	1.18333	0.0366667	GO:0016021;GO:0015250;GO:001526	CC:integral component of membrane;MF:water channel activity;MF:channel activity;
Ro06033	3.08848	0.000200487	2.94	2.8	8.99	0.29	0.33	0.71	4.91	0.443333	GO:001602	CC:integral component of membrane;
Ro06038	1.65812	0.00123588	9.56	26.61	31.61	6.41	5.52	7.93	22.5933	6.62	GO:000367	MF:DNA binding;
Ro06039	-1.06237	0.00467174	3.62	2.93	5.98	4.02	10.47	6.74	4.17667	7.07667	GO:0007018;GO:0005871;GO:0005874;GO:0008574;GO:0008017;GO:0005524;GO:0016887;GO:000377	BP:microtubule-based movement;CC:kinesin complex;CC:microtubule;MF:ATP-dependent microtubule motor activity, plus-end-directed;MF:microtubule binding;MF:ATP binding;MF:ATPase activity;MF:microtubule motor activity;
Ro06054	1.63762	0.00589861	1.58	4.03	2.94	1.11	0.61	0.44	2.85	0.72	GO:0003964;GO:0004523;GO:000367	MF:RNA-directed DNA polymerase activity;MF:RNA-DNA hybrid ribonuclease activity;MF:nucleic acid binding;
Ro06055	2.34426	0.000803171	3.06	3.38	2.67	0.43	0.81	0.19	3.03667	0.476667	GO:004356	MF:sequence-specific DNA binding;
Ro06059	1.48595	0.0121919	1.77	1.01	2.6	0.63	0.53	0.35	1.79333	0.503333	GO:0000288;GO:0006355;GO:0017148;GO:0042025;GO:0000932;GO:003001	BP:nuclear-transcribed mRNA catabolic process, deadenylation-dependent decay;BP:regulation of transcription, DNA-templated;BP:negative regulation of translation;CC:host cell nucleus;CC:cytoplasmic mRNA processing body;CC:CCR4-NOT core complex;
Ro06060	-8.7711	1.8081e-05	0	0.27	0	10.26	20.45	95.27	0.09	41.9933	GO:000367	MF:nucleic acid binding;
Ro06068	3.93137	0.00837021	0.42	0.24	0.22	0.03	0	0	0.293333	0.01	GO:000552	MF:ATP binding;
Ro06069	1.78947	0.000252814	95.99	109.21	102.19	35.41	9.24	8.63	102.463	17.76	GO:0006334;GO:0006352;GO:0000786;GO:0042025;GO:0005634;GO:0046982;GO:000367	BP:nucleosome assembly;BP:DNA-templated transcription, initiation;CC:nucleosome;CC:host cell nucleus;CC:nucleus;MF:protein heterodimerization activity;MF:DNA binding;
Ro06070	2.57682	5.0691e-05	4.42	2.74	3.39	0.66	0.33	0.37	3.51667	0.453333	GO:0006986;GO:0034620;GO:0051085;GO:0042026;GO:0005737;GO:0042623;GO:0031072;GO:0044183;GO:0051082;GO:0051787;GO:0016887;GO:000552	BP:response to unfolded protein;BP:cellular response to unfolded protein;BP:chaperone mediated protein folding requiring cofactor;BP:protein refolding;CC:cytoplasm;MF:ATPase activity, coupled;MF:heat shock protein binding;MF:protein binding involved in protein folding;MF:unfolded protein binding;MF:misfolded protein binding;MF:ATPase activity;MF:ATP binding;
Ro06071	-1.05239	0.00149862	70.94	66.01	48.89	120.71	79.66	90.78	61.9467	97.05	GO:0005634;GO:0000786;GO:0046982;GO:000367	CC:nucleus;CC:nucleosome;MF:protein heterodimerization activity;MF:DNA binding;
Ro06080	-8.21555	3.55021e-08	43.02	20.87	40.84	6317.95	4302.07	12476.9	34.91	7698.96	GO:0051259;GO:0006457;GO:0042542;GO:0000302;GO:0009651;GO:0009408;GO:0051082;GO:004362	BP:protein oligomerization;BP:protein folding;BP:response to hydrogen peroxide;BP:response to reactive oxygen species;BP:response to salt stress;BP:response to heat;MF:unfolded protein binding;MF:protein self-association;
Ro06088	1.53794	0.00153201	3.74	3.97	7.24	0.7	1.8	1.59	4.98333	1.36333	GO:0004722;GO:000550	MF:protein serine/threonine phosphatase activity;MF:calcium ion binding;
Ro06089	-1.89806	9.39973e-05	12.33	16.49	14.38	22.95	40.8	62.44	14.4	42.0633	GO:001602	CC:integral component of membrane;
Ro06092	-1.65471	3.04265e-05	1.42	1.66	1.26	2.99	4.16	3.77	1.44667	3.64	------	------
Ro06093	-2.16626	0.000313999	8.55	4.24	4.05	14.43	14.41	29.23	5.61333	19.3567	GO:001602	CC:integral component of membrane;
Ro06096	2.47087	0.000684389	1.71	1.06	1.85	0.32	0.18	0.07	1.54	0.19	GO:001602	CC:integral component of membrane;
Ro06097	-1.33187	5.04717e-05	20.98	24.2	27.91	35.84	50.67	58.07	24.3633	48.1933	------	------
Ro06100	-1.50775	0.00332305	0.98	0.78	1.58	1.92	3.81	1.87	1.11333	2.53333	GO:0006986;GO:0034620;GO:0042026;GO:0051085;GO:0005737;GO:0042623;GO:0031072;GO:0044183;GO:0051082;GO:0051787;GO:0016887;GO:0032440;GO:000552	BP:response to unfolded protein;BP:cellular response to unfolded protein;BP:protein refolding;BP:chaperone mediated protein folding requiring cofactor;CC:cytoplasm;MF:ATPase activity, coupled;MF:heat shock protein binding;MF:protein binding involved in protein folding;MF:unfolded protein binding;MF:misfolded protein binding;MF:ATPase activity;MF:2-alkenal reductase [NA;MF:ATP binding;
Ro06106	5.71783	0.00626049	0.25	0.39	0.17	0	0	0	0.27	0	GO:0006486;GO:0016021;GO:001675	BP:protein glycosylation;CC:integral component of membrane;MF:transferase activity, transferring glycosyl groups;
Ro06129	1.236	0.000156131	11.19	13.15	13.22	3.79	3.08	3.67	12.52	3.51333	------	------
Ro06133	2.52738	0.00615071	1.06	0.7	5.39	0.23	0.4	0.37	2.38333	0.333333	GO:0016021;GO:0005506;GO:0016705;GO:0004497;GO:002003	CC:integral component of membrane;MF:iron ion binding;MF:oxidoreductase activity, acting on paired donors, with incorporation or reduction of molecular oxygen;MF:monooxygenase activity;MF:heme binding;
Ro06147	-1.10738	0.00197932	24.84	22.92	14.04	32.75	21.54	32.65	20.6	28.98	GO:0016021;GO:0009507;GO:000552	CC:integral component of membrane;CC:chloroplast;MF:ATP binding;
Ro06161	-1.03538	8.36959e-05	218.82	241.49	237.88	388.19	357.89	390.51	232.73	378.863	GO:0006511;GO:000374	BP:ubiquitin-dependent protein catabolic process;MF:translation elongation factor activity;
Ro06162	-1.361	8.25638e-06	30.53	28.2	24.39	45.46	71.76	54.23	27.7067	57.15	GO:0005737;GO:0005634;GO:0046872;GO:0004722;GO:000472	CC:cytoplasm;CC:nucleus;MF:metal ion binding;MF:protein serine/threonine phosphatase activity;MF:phosphoprotein phosphatase activity;
Ro06168	1.6008	1.06399e-05	22.3	18.78	24.74	4.18	7.34	6.52	21.94	6.01333	GO:0006366;GO:0006367;GO:0005672;GO:000374	BP:transcription from RNA polymerase II promoter;BP:transcription initiation from RNA polymerase II promoter;CC:transcription factor TFIIA complex;MF:translation initiation factor activity;
Ro06171	-1.37003	5.43246e-05	31.46	35.42	39.33	62.75	62.64	88.31	35.4033	71.2333	GO:0007017;GO:0000278;GO:0000226;GO:0005737;GO:0005874;GO:0003924;GO:0005200;GO:000552	BP:microtubule-based process;BP:mitotic cell cycle;BP:microtubule cytoskeleton organization;CC:cytoplasm;CC:microtubule;MF:GTPase activity;MF:structural constituent of cytoskeleton;MF:GTP binding;
Ro06173	-8.04112	2.92433e-09	19	14.96	18.51	2550.79	2686.34	5281	17.49	3506.04	------	------
Ro06174	1.23421	0.00816908	27.86	33.63	75.56	10.2	19.03	9.85	45.6833	13.0267	GO:001678	MF:hydrolase activity;
Ro06178	-2.53285	1.04866e-05	5.14	3.13	2.43	17.63	12.59	17.86	3.56667	16.0267	------	------
Ro06183	-1.01919	5.35545e-05	21.66	15.95	20.67	28.09	34.7	29.63	19.4267	30.8067	------	------
Ro06189	1.06223	0.00147534	11.69	18.5	13.2	3.22	4.67	1.95	14.4633	3.28	GO:0006857;GO:0016021;GO:0015333;GO:0022857;GO:1904680;GO:003567	BP:oligopeptide transport;CC:integral component of membrane;MF:peptid;MF:transmembrane transporter activity;MF:peptide transmembrane transporter activity;MF:oligopeptide transmembrane transporter activity;
Ro06193	5.80261	0.0057869	0.12	0.27	0.32	0	0	0	0.236667	0	GO:000552	MF:ATP binding;
Ro06225	1.34224	0.00961918	2.86	0.66	1.33	0.19	0.35	0.24	1.61667	0.26	GO:0010200;GO:0006355;GO:0009410;GO:0045893;GO:0080183;GO:0005829;GO:0005634;GO:0043565;GO:0044212;GO:000370	BP:response to chitin;BP:regulation of transcription, DNA-templated;BP:response to xenobiotic stimulus;BP:positive regulation of transcription, DNA-templated;BP:response to photooxidative stress;CC:cytosol;CC:nucleus;MF:sequence-specific DNA binding;MF:transcription regulatory region DNA binding;MF:transcription factor activity, sequence-specific DNA binding;
Ro06247	-3.03702	7.16343e-08	10.34	12.15	15.21	82.9	63.96	90.85	12.5667	79.2367	------	------
Ro06249	2.4624	5.24024e-07	7.98	6.31	9.61	1.15	1.27	0.93	7.96667	1.11667	GO:0031408;GO:0046872;GO:001670	BP:oxylipin biosynthetic process;MF:metal ion binding;MF:oxidoreductase activity, acting on single donors with incorporation of molecular oxygen, incorporation of two atoms of oxygen;
Ro06250	-3.82947	1.20262e-07	4.33	3.37	4.5	40.67	30.18	62.75	4.06667	44.5333	GO:0009793;GO:0005634;GO:0005739;GO:004687	BP:embryo development ending in seed dormancy;CC:nucleus;CC:mitochondrion;MF:metal ion binding;
Ro06266	1.37681	0.00013418	44.71	31.74	42.36	10.96	18.14	7.8	39.6033	12.3	GO:0031408;GO:0046872;GO:001670	BP:oxylipin biosynthetic process;MF:metal ion binding;MF:oxidoreductase activity, acting on single donors with incorporation of molecular oxygen, incorporation of two atoms of oxygen;
Ro06282	-1.69948	3.72711e-06	5.65	3.8	5.56	13.13	13.65	11.52	5.00333	12.7667	GO:0055085;GO:001602	BP:transmembrane transport;CC:integral component of membrane;
Ro06283	-2.15993	0.000386632	0.38	0.35	0.64	1.57	0.98	2.18	0.456667	1.57667	------	------
Ro06288	1.78921	0.00203723	1.7	1.72	1.75	0.21	0.58	0.4	1.72333	0.396667	GO:0009451;GO:0043231;GO:000827	BP:RNA modification;CC:intracellular membrane-bounded organelle;MF:zinc ion binding;
Ro06291	-5.97981	0.00397333	0	0	0	1.55	1.57	4.36	0	2.49333	------	------
Ro06323	-1.07918	0.00023035	36.28	29.98	26.3	55	58.44	36.8	30.8533	50.08	GO:0015979;GO:0019898;GO:0009654;GO:0009507;GO:000550	BP:photosynthesis;CC:extrinsic component of membrane;CC:photosystem II oxygen evolving complex;CC:chloroplast;MF:calcium ion binding;
Ro06335	1.52839	0.00333785	4	3.09	5.83	1.01	1.17	1.27	4.30667	1.15	GO:0004222;GO:000552	MF:metalloendopeptidase activity;MF:ATP binding;
Ro06338	1.37192	2.81028e-06	28.17	26.38	24.62	7.76	8.77	7.12	26.39	7.88333	GO:0098719;GO:0071805;GO:0006885;GO:0051453;GO:0016021;GO:0005623;GO:0005886;GO:0015386;GO:001538	BP:sodium ion import across plasma membrane;BP:potassium ion transmembrane transport;BP:regulation of pH;BP:regulation of intracellular pH;CC:integral component of membrane;CC:cell;CC:plasma membrane;MF:potassiu;MF:sodiu;
Ro06342	2.9172	0.00331177	18.47	8.18	55.66	0.66	1.5	6.08	27.4367	2.74667	GO:0003855;GO:000476	MF:3-dehydroquinate dehydratase activity;MF:shikimate 3-dehydrogenas;
Ro06351	1.67821	0.00342299	17.45	14.99	47.09	3.57	4.64	9.78	26.51	5.99667	GO:0009423;GO:0019632;GO:0003855;GO:000476	BP:chorismate biosynthetic process;BP:shikimate metabolic process;MF:3-dehydroquinate dehydratase activity;MF:shikimate 3-dehydrogenas;
Ro06355	-1.23387	1.01155e-05	11.73	9.03	9.3	17.45	20.91	17.63	10.02	18.6633	GO:0042254;GO:0051301;GO:0051973;GO:0005634;GO:1990275;GO:0005524;GO:001688	BP:ribosome biogenesis;BP:cell division;BP:positive regulation of telomerase activity;CC:nucleus;MF:preribosome binding;MF:ATP binding;MF:ATPase activity;
Ro06376	-1.52847	2.40054e-06	23.28	19.53	22.81	41.8	45.33	49.92	21.8733	45.6833	GO:0006139;GO:0005524;GO:001920	BP:nucleobase-containing compound metabolic process;MF:ATP binding;MF:nucleobase-containing compound kinase activity;
Ro06390	-6.41903	0.00126488	0	0	0	7.11	4.76	8.85	0	6.90667	GO:0016301;GO:001988	MF:kinase activity;MF:protein kinase regulator activity;
Ro06402	-1.38103	3.43564e-06	13.62	15.04	14.04	30.61	30.44	26.7	14.2333	29.25	GO:0010928;GO:2000025;GO:0002926;GO:0035265;GO:0090708;GO:0009294;GO:0051301;GO:0002098;GO:0005737;GO:0005719;GO:0005829;GO:0033588;GO:0005634;GO:0008080;GO:0051536;GO:004687	BP:regulation of auxin mediated signaling pathway;BP:regulation of leaf formation;BP:tRNA wobble base 5-methoxycarbonylmethyl-2-thiouridine biosynthesis.;BP:organ growth;BP:specification of plant organ axis polarity;BP:DNA mediated transformation;BP:cell division;BP:tRNA wobble uridine modification;CC:cytoplasm;CC:nuclear euchromatin;CC:cytosol;CC:Elongator holoenzyme complex;CC:nucleus;MF:N-acet…
Ro06423	-2.23788	6.4184e-05	5.03	4.68	5.09	29.67	12.77	11.52	4.93333	17.9867	GO:0016020;GO:0016021;GO:0004497;GO:0020037;GO:0016709;GO:0016705;GO:000550	CC:membrane;CC:integral component of membrane;MF:monooxygenase activity;MF:heme binding;MF:oxidoreductase activity, acting on paired donors, with incorporation or reduction of molecular oxygen, NA;MF:oxidoreductase activity, acting on paired donors, with incorporation or reduction of molecular oxygen;MF:iron ion binding;
Ro06425	-1.87097	3.87426e-05	9.27	12.91	12.16	41.96	24.74	22.86	11.4467	29.8533	GO:0016020;GO:0016021;GO:0004497;GO:0020037;GO:0016709;GO:0016705;GO:000550	CC:membrane;CC:integral component of membrane;MF:monooxygenase activity;MF:heme binding;MF:oxidoreductase activity, acting on paired donors, with incorporation or reduction of molecular oxygen, NA;MF:oxidoreductase activity, acting on paired donors, with incorporation or reduction of molecular oxygen;MF:iron ion binding;
Ro06429	-1.03738	9.68731e-05	5.23	4.9	4.89	7.09	10	6.97	5.00667	8.02	GO:000823	MF:peptidase activity;
Ro06439	-2.09001	3.5281e-05	18.68	21.68	19.56	99.91	52.04	43.12	19.9733	65.0233	GO:0016020;GO:0016021;GO:0004497;GO:0020037;GO:0016709;GO:0016705;GO:000550	CC:membrane;CC:integral component of membrane;MF:monooxygenase activity;MF:heme binding;MF:oxidoreductase activity, acting on paired donors, with incorporation or reduction of molecular oxygen, NA;MF:oxidoreductase activity, acting on paired donors, with incorporation or reduction of molecular oxygen;MF:iron ion binding;
Ro06445	2.32496	0.00069582	2.34	1.36	1.51	0.11	0.54	0.18	1.73667	0.276667	GO:0006260;GO:0009360;GO:0003887;GO:0005524;GO:000367	BP:DNA replication;CC:DNA polymerase III complex;MF:DNA-directed DNA polymerase activity;MF:ATP binding;MF:DNA binding;
Ro06448	-1.79879	0.000330676	40.56	37.26	37.74	66.87	85.76	203.01	38.52	118.547	GO:000471	MF:protein-L-isoaspartat;
Ro06451	1.19839	0.00276233	27.47	23.69	32.72	14.9	6.56	6.92	27.96	9.46	GO:0016021;GO:0005524;GO:000467	CC:integral component of membrane;MF:ATP binding;MF:protein kinase activity;
Ro06452	-1.12938	0.000122991	12.15	10.75	11.97	26.32	17.94	19.96	11.6233	21.4067	GO:0009435;GO:0008987;GO:0016787;GO:005153	BP:NAD biosynthetic process;MF:quinolinate synthetase A activity;MF:hydrolase activity;MF:4 iron, 4 sulfur cluster binding;
Ro06453	-2.37912	0.000198063	4.59	5.39	6.52	35.02	17.28	12.62	5.5	21.64	GO:000827	MF:zinc ion binding;
Ro06455	2.84955	5.57115e-06	134.96	131.05	170.45	24.1	15.41	7.06	145.487	15.5233	GO:0010167;GO:0015706;GO:0042128;GO:0016021;GO:0005886;GO:001511	BP:response to nitrate;BP:nitrate transport;BP:nitrate assimilation;CC:integral component of membrane;CC:plasma membrane;MF:nitrate transmembrane transporter activity;
Ro06458	-1.0683	0.000222439	6.51	5.85	4.74	9.38	11.28	7.89	5.7	9.51667	------	------
Ro06462	1.3216	0.000119926	10.38	8.13	7.72	2.16	3.16	3	8.74333	2.77333	GO:0035556;GO:0006468;GO:0005737;GO:0004674;GO:000552	BP:intracellular signal transduction;BP:protein phosphorylation;CC:cytoplasm;MF:protein serine/threonine kinase activity;MF:ATP binding;
Ro06464	1.62495	0.00390462	39.28	47.31	30.78	9.84	9.87	8.19	39.1233	9.3	GO:0090266;GO:000568	BP:regulation of mitotic cell cycle spindle assembly checkpoint;CC:anaphase-promoting complex;
Ro06469	-3.53861	4.39118e-06	2.01	1.37	3.87	12.67	26.32	26.53	2.41667	21.84	------	------
Ro06476	-1.162	4.27253e-05	19.87	16.3	15.18	25.24	32	24.18	17.1167	27.14	GO:0003676;GO:0005524;GO:000438	MF:nucleic acid binding;MF:ATP binding;MF:helicase activity;
Ro06477	-2.89065	1.00449e-05	3.18	1.95	1	11.84	9.43	14.46	2.04333	11.91	GO:0047274;GO:0003824;GO:001675	MF:galactinol-sucrose galactosyltransferase activity;MF:catalytic activity;MF:transferase activity, transferring glycosyl groups;
Ro06479	-2.09179	0.000585844	0.94	0.73	1.77	4.72	2.81	3.75	1.14667	3.76	GO:0030154;GO:0010119;GO:0005634;GO:0043565;GO:0044212;GO:0003700;GO:000367	BP:cell differentiation;BP:regulation of stomatal movement;CC:nucleus;MF:sequence-specific DNA binding;MF:transcription regulatory region DNA binding;MF:transcription factor activity, sequence-specific DNA binding;MF:DNA binding;
Ro06482	-1.03768	0.00022551	28.04	32.09	34.04	37.12	59.47	54.59	31.39	50.3933	------	------
Ro06485	1.22022	0.00223102	9.89	8.18	7.68	3.9	2.48	1.86	8.58333	2.74667	GO:0032259;GO:000816	BP:methylation;MF:methyltransferase activity;
Ro06498	1.17784	0.000812325	25.13	28.33	18.63	9.49	11.02	5.14	24.03	8.55	GO:001602	CC:integral component of membrane;
Ro06499	1.67174	1.45181e-05	10.28	8.63	10.58	2.62	2.6	1.73	9.83	2.31667	GO:0016021;GO:000950	CC:integral component of membrane;CC:chloroplast;
Ro06502	-1.8157	0.000497309	0.61	0.44	0.63	1.46	1.21	1.92	0.56	1.53	GO:0006952;GO:0004672;GO:0005524;GO:0043531;GO:000550	BP:defense response;MF:protein kinase activity;MF:ATP binding;MF:ADP binding;MF:calcium ion binding;
Ro06520	1.04049	0.00203859	23.27	34.31	30.45	9.31	14.33	10.37	29.3433	11.3367	GO:0030422;GO:0031053;GO:0031054;GO:0006396;GO:0005634;GO:0004525;GO:000372	BP:production of siRNA involved in RNA interference;BP:primary miRNA processing;BP:pre-miRNA processing;BP:RNA processing;CC:nucleus;MF:ribonuclease III activity;MF:double-stranded RNA binding;
Ro06525	1.17	0.0046686	13.83	8.44	14.12	2.03	6.76	4.04	12.13	4.27667	GO:0046713;GO:0016021;GO:0005452;GO:008013	BP:borate transport;CC:integral component of membrane;MF:inorganic anion exchanger activity;MF:borate efflux transmembrane transporter activity;
Ro06530	2.30436	0.000179777	5.13	6.64	4.48	0.58	1.08	0.93	5.41667	0.863333	GO:0006284;GO:000382	BP:base-excision repair;MF:catalytic activity;
Ro06540	-1.46359	4.81289e-06	18.87	22.36	21.04	42.34	43.18	48.62	20.7567	44.7133	GO:0030014;GO:000484	CC:CCR4-NOT complex;MF:ubiquitin-protein transferase activity;
Ro06543	-3.35789	6.24442e-08	18.66	15.16	17.63	117.5	116.31	175	17.15	136.27	GO:0006486;GO:0005794;GO:0016021;GO:0030246;GO:001675	BP:protein glycosylation;CC:Golgi apparatus;CC:integral component of membrane;MF:carbohydrate binding;MF:transferase activity, transferring glycosyl groups;
Ro06550	1.53837	0.00159272	5.35	3.65	5.68	1.34	0.76	1.78	4.89333	1.29333	GO:0005874;GO:000801	CC:microtubule;MF:microtubule binding;
Ro06560	-2.38593	9.99032e-08	4.58	5.31	6.45	19.92	22.46	24.91	5.44667	22.43	------	------
Ro06565	-1.43003	8.92889e-05	3.29	2.13	2.15	4.31	6.99	4.91	2.52333	5.40333	GO:001602	CC:integral component of membrane;
Ro06579	-1.20603	0.00027946	46.73	63.53	61.56	111.24	87.22	94.62	57.2733	97.6933	GO:0006412;GO:0005840;GO:000373	BP:translation;CC:ribosome;MF:structural constituent of ribosome;
Ro06580	-2.07077	1.01723e-05	1.85	1.13	1.73	4.3	4.79	6.37	1.57	5.15333	------	------
Ro06581	1.23746	1.12892e-05	35.79	30.87	35.88	11.46	11.44	10	34.18	10.9667	GO:2000082;GO:0009058;GO:0046686;GO:0005829;GO:0005777;GO:0044212;GO:0016779;GO:000447	BP:regulation of L-ascorbic acid biosynthetic process;BP:biosynthetic process;BP:response to cadmium ion;CC:cytosol;CC:peroxisome;MF:transcription regulatory region DNA binding;MF:nucleotidyltransferase activity;MF:mannose-1-phosphate guanylyltransferase activity;
Ro06583	-1.55776	1.0669e-06	6.16	6.55	6.64	12.32	18.28	14.55	6.45	15.05	GO:000563	CC:nucleus;
Ro06595	1.60781	0.000178326	3.49	2.6	4.19	1.08	0.9	0.67	3.42667	0.883333	GO:0016021;GO:0042626;GO:0016887;GO:000552	CC:integral component of membrane;MF:ATPase activity, coupled to transmembrane movement of substances;MF:ATPase activity;MF:ATP binding;
Ro06599	-1.57411	0.000281616	92.46	89.54	101.17	133.2	335.32	163.59	94.39	210.703	GO:0016021;GO:000584	CC:integral component of membrane;CC:ribosome;
Ro06603	2.03846	0.00137592	4.65	4.77	7.88	1.82	0.99	0.46	5.76667	1.09	GO:0016021;GO:0042626;GO:0016887;GO:000552	CC:integral component of membrane;MF:ATPase activity, coupled to transmembrane movement of substances;MF:ATPase activity;MF:ATP binding;
Ro06605	1.78444	0.00189402	1.01	0.97	1.63	0.28	0.29	0.26	1.20333	0.276667	GO:0006869;GO:0043231;GO:0016021;GO:0005319;GO:0042626;GO:0016887;GO:000552	BP:lipid transport;CC:intracellular membrane-bounded organelle;CC:integral component of membrane;MF:lipid transporter activity;MF:ATPase activity, coupled to transmembrane movement of substances;MF:ATPase activity;MF:ATP binding;
Ro06607	-1.54296	0.000511095	12.08	11.93	7.75	13.25	23.29	15.31	10.5867	17.2833	GO:0045905;GO:0045901;GO:0004519;GO:0003676;GO:0003746;GO:004302	BP:positive regulation of translational termination;BP:positive regulation of translational elongation;MF:endonuclease activity;MF:nucleic acid binding;MF:translation elongation factor activity;MF:ribosome binding;
Ro06608	1.84055	2.39912e-05	6.95	5.59	10.29	1.37	2.4	1.32	7.61	1.69667	GO:0006869;GO:0043231;GO:0016021;GO:0005319;GO:0042626;GO:0016887;GO:000552	BP:lipid transport;CC:intracellular membrane-bounded organelle;CC:integral component of membrane;MF:lipid transporter activity;MF:ATPase activity, coupled to transmembrane movement of substances;MF:ATPase activity;MF:ATP binding;
Ro06610	-1.37407	2.73522e-05	16.04	16.72	21.78	40.92	34.75	33.25	18.18	36.3067	GO:0045454;GO:000562	BP:cell redox homeostasis;CC:cell;
Ro06611	-1.10303	0.00251672	56.87	41.92	46.36	58.53	66.76	114.54	48.3833	79.9433	GO:0007623;GO:0000160;GO:0010629;GO:0010031;GO:0005634;GO:0003700;GO:0016301;GO:000367	BP:circadian rhythm;BP:phosphorelay signal transduction system;BP:negative regulation of gene expression;BP:circumnutation;CC:nucleus;MF:transcription factor activity, sequence-specific DNA binding;MF:kinase activity;MF:DNA binding;
Ro06612	1.4356	2.05643e-05	27.19	32.16	32.41	7.67	9.97	8.61	30.5867	8.75	GO:0008610;GO:0016021;GO:0016491;GO:0005506;GO:000449	BP:lipid biosynthetic process;CC:integral component of membrane;MF:oxidoreductase activity;MF:iron ion binding;MF:monooxygenase activity;
Ro06614	1.65387	0.0137054	0.91	0.75	1.14	0.28	0.24	0.16	0.933333	0.226667	------	------
Ro06624	1.10732	0.000661942	17.45	13.74	15.12	4.72	5.02	7.02	15.4367	5.58667	------	------
Ro06628	3.55785	0.00119924	1.05	1.59	1.49	0.1	0	0.16	1.37667	0.0866667	GO:0009969;GO:0016021;GO:0005802;GO:0005768;GO:0016757;GO:001675	BP:xyloglucan biosynthetic process;CC:integral component of membrane;CC:trans-Golgi network;CC:endosome;MF:transferase activity, transferring glycosyl groups;MF:transferase activity, transferring hexosyl groups;
Ro06631	1.53074	0.000268849	26.36	24.97	21.68	7.22	5.25	6.87	24.3367	6.44667	GO:001602	CC:integral component of membrane;
Ro06641	2.0338	0.00585565	3.71	2.92	4.22	0.23	1.64	0.3	3.61667	0.723333	GO:0006777;GO:0005739;GO:0005506;GO:0016705;GO:002003	BP:Mo-molybdopterin cofactor biosynthetic process;CC:mitochondrion;MF:iron ion binding;MF:oxidoreductase activity, acting on paired donors, with incorporation or reduction of molecular oxygen;MF:heme binding;
Ro06659	1.08875	0.00226044	15.94	11.72	12.81	6.69	5.11	3.12	13.49	4.97333	GO:0016758;GO:005050	MF:transferase activity, transferring hexosyl groups;MF:hydroquinone glucosyltransferase activity;
Ro06667	-5.64603	0.000349959	0	0	1.7	20.07	52.21	10.96	0.566667	27.7467	GO:0003964;GO:0004523;GO:000367	MF:RNA-directed DNA polymerase activity;MF:RNA-DNA hybrid ribonuclease activity;MF:nucleic acid binding;
Ro06679	1.73575	0.00250463	3.91	2.44	4.86	0.48	1.03	1.11	3.73667	0.873333	GO:0016021;GO:001678	CC:integral component of membrane;MF:hydrolase activity, acting on ester bonds;
Ro06680	1.18725	0.00232869	29.58	23.22	27	10.12	6.47	10.06	26.6	8.88333	GO:0009738;GO:0080163;GO:0005737;GO:0005634;GO:0038023;GO:0004864;GO:001042	BP:abscisic acid-activated signaling pathway;BP:regulation of protein serine/threonine phosphatase activity;CC:cytoplasm;CC:nucleus;MF:signaling receptor activity;MF:protein phosphatase inhibitor activity;MF:abscisic acid binding;
Ro06690	2.46069	3.68058e-05	11.57	8.64	9.78	2	1.23	0.98	9.99667	1.40333	GO:0005975;GO:0000272;GO:0006032;GO:0005576;GO:0004553;GO:000456	BP:carbohydrate metabolic process;BP:polysaccharide catabolic process;BP:chitin catabolic process;CC:extracellular region;MF:hydrolase activity, hydrolyzing O-glycosyl compounds;MF:chitinase activity;
Ro06692	-1.05283	0.000154355	57.58	51.7	46.43	91.62	85.64	76.9	51.9033	84.72	GO:0010114;GO:000563	BP:response to red light;CC:nucleus;
Ro06704	1.27863	0.00439772	16.85	13.27	23.35	8.14	4.73	3.95	17.8233	5.60667	GO:0009269;GO:001602	BP:response to desiccation;CC:integral component of membrane;
Ro06710	2.68651	0.000548851	0.72	0.83	0.97	0.09	0.17	0.05	0.84	0.103333	GO:004687	MF:metal ion binding;
Ro06747	1.18573	1.40511e-05	361.93	445.96	331.34	119.09	130.53	107.55	379.743	119.057	GO:0043248;GO:0006406;GO:0008541;GO:000484	BP:proteasome assembly;BP:mRNA export from nucleus;CC:proteasome regulatory particle, lid subcomplex;MF:ubiquitin-protein transferase activity;
Ro06755	-1.47416	0.000412915	2.03	1.65	3.32	3.78	7.12	4.62	2.33333	5.17333	GO:0005737;GO:0005634;GO:000484	CC:cytoplasm;CC:nucleus;MF:ubiquitin-protein transferase activity;
Ro06757	1.24417	0.000107375	27.94	32.61	29.19	9.23	12.79	8.12	29.9133	10.0467	GO:0007015;GO:0008360;GO:0007264;GO:0030865;GO:0007163;GO:0030036;GO:0032956;GO:0007266;GO:0005737;GO:0005938;GO:0043231;GO:0031410;GO:0005634;GO:0005856;GO:0005886;GO:0042995;GO:0003924;GO:0019901;GO:000552	BP:actin filament organization;BP:regulation of cell shape;BP:small GTPase mediated signal transduction;BP:cortical cytoskeleton organization;BP:establishment or maintenance of cell polarity;BP:actin cytoskeleton organization;BP:regulation of actin cytoskeleton organization;BP:Rho protein signal transduction;CC:cytoplasm;CC:cell cortex;CC:intracellular membrane-bounded organelle;CC:cytoplasmic ve…
Ro06759	2.35614	0.00975325	0.68	1	0.3	0.12	0.15	0.03	0.66	0.1	GO:0016021;GO:0005216;GO:000524	CC:integral component of membrane;MF:ion channel activity;MF:voltage-gated potassium channel activity;
Ro06784	-1.51998	0.0137703	0.38	0.53	1.13	2.01	1.63	0.96	0.68	1.53333	GO:000827	MF:zinc ion binding;
Ro06790	1.507	0.00236074	1.38	1.84	3.5	0.59	0.59	0.67	2.24	0.616667	GO:000551	MF:calmodulin binding;
Ro06818	1.48249	1.65908e-05	67.83	56.39	41.63	16.26	17.13	12.38	55.2833	15.2567	GO:0006820;GO:0016021;GO:0009507;GO:004642	BP:anion transport;CC:integral component of membrane;CC:chloroplast;MF:violaxanthin de-epoxidase activity;
Ro06821	1.70436	0.00157739	2.29	1.74	1.38	0.31	0.57	0.47	1.80333	0.45	GO:001602	CC:integral component of membrane;
Ro06822	-1.66596	0.000124524	4.51	3.96	3.26	9.33	8.16	11.51	3.91	9.66667	GO:0030014;GO:000484	CC:CCR4-NOT complex;MF:ubiquitin-protein transferase activity;
Ro06824	2.21519	6.13147e-07	14.08	15.74	14.51	2.02	2.57	2.93	14.7767	2.50667	GO:0042545;GO:0045490;GO:0005618;GO:0016021;GO:0005576;GO:0030599;GO:0045330;GO:000485	BP:cell wall modification;BP:pectin catabolic process;CC:cell wall;CC:integral component of membrane;CC:extracellular region;MF:pectinesterase activity;MF:aspartyl esterase activity;MF:enzyme inhibitor activity;
Ro06844	1.80202	0.00445854	1.77	1.49	2.77	0.35	0.35	0.62	2.01	0.44	GO:0031507;GO:0009555;GO:0000724;GO:0006334;GO:0048366;GO:0009933;GO:0010026;GO:0033186;GO:0005634;GO:004239	BP:heterochromatin assembly;BP:pollen development;BP:double-strand break repair via homologous recombination;BP:nucleosome assembly;BP:leaf development;BP:meristem structural organization;BP:trichome differentiation;CC:CAF-1 complex;CC:nucleus;MF:histone binding;
Ro06855	-1.64138	0.0103503	11.69	6.09	7.52	6.68	38.06	18.49	8.43333	21.0767	------	------
Ro06857	2.14594	0.00129214	1.25	2.12	2.69	0.25	0.61	0.26	2.02	0.373333	------	------
Ro06860	-5.15902	0.0126645	0	0	0	1.62	8.05	8.21	0	5.96	GO:001602	CC:integral component of membrane;
Ro06866	-3.53575	0.000254912	0.44	0.45	0.49	1.8	5.44	5.85	0.46	4.36333	GO:0015074;GO:0004523;GO:000367	BP:DNA integration;MF:RNA-DNA hybrid ribonuclease activity;MF:nucleic acid binding;
Ro06872	-1.26941	0.0111367	1.67	1.7	1.43	2.15	4.56	4.16	1.6	3.62333	GO:0009833;GO:0030244;GO:0071555;GO:0005794;GO:0016021;GO:0005802;GO:0005886;GO:0016760;GO:0016759;GO:004687	BP:plant-type primary cell wall biogenesis;BP:cellulose biosynthetic process;BP:cell wall organization;CC:Golgi apparatus;CC:integral component of membrane;CC:trans-Golgi network;CC:plasma membrane;MF:cellulose synthas;MF:cellulose synthase activity;MF:metal ion binding;
Ro06875	-6.12464	4.32252e-09	2.99	1.35	3.46	161.24	174.45	91.18	2.6	142.29	GO:0046294;GO:0005829;GO:0004024;GO:0008270;GO:0051903;GO:001649	BP:formaldehyde catabolic process;CC:cytosol;MF:alcohol dehydrogenase activity, zinc-dependent;MF:zinc ion binding;MF:S;MF:oxidoreductase activity;
Ro06881	-1.58502	0.0070339	0.74	0.36	1.03	1.1	1.2	2.05	0.71	1.45	GO:0071555;GO:0005975;GO:0016021;GO:0005576;GO:000465	BP:cell wall organization;BP:carbohydrate metabolic process;CC:integral component of membrane;CC:extracellular region;MF:polygalacturonase activity;
Ro06891	-1.28516	2.61967e-05	5.13	4.25	6.14	10.69	9.59	9.35	5.17333	9.87667	GO:0090615;GO:0009845;GO:1900864;GO:0000373;GO:0032885;GO:0007005;GO:0006397;GO:0005739;GO:000451	BP:mitochondrial mRNA processing;BP:seed germination;BP:mitochondrial RNA modification;BP:Group II intron splicing;BP:regulation of polysaccharide biosynthetic process;BP:mitochondrion organization;BP:mRNA processing;CC:mitochondrion;MF:endonuclease activity;
Ro06902	-6.73821	0.00583696	0	0	0	0	0.39	0.45	0	0.28	GO:000405	MF:arginyltransferase activity;
Ro06920	-5.71983	2.47133e-05	0.6	0.22	0.43	3.49	6.71	25.71	0.416667	11.97	GO:0090615;GO:0009845;GO:1900864;GO:0000373;GO:0032885;GO:0007005;GO:0006397;GO:0005739;GO:000451	BP:mitochondrial mRNA processing;BP:seed germination;BP:mitochondrial RNA modification;BP:Group II intron splicing;BP:regulation of polysaccharide biosynthetic process;BP:mitochondrion organization;BP:mRNA processing;CC:mitochondrion;MF:endonuclease activity;
Ro06942	1.5998	0.00461739	15	34.33	13.55	7.39	2.79	5.74	20.96	5.30667	GO:000382	MF:catalytic activity;
Ro06950	-1.40861	0.000604994	18.95	20.74	9.06	30.52	42.91	28.45	16.25	33.96	GO:0006541;GO:0005737;GO:0005829;GO:001674	BP:glutamine metabolic process;CC:cytoplasm;CC:cytosol;MF:transferase activity;
Ro06951	2.04929	0.00827419	2.99	8.31	6.05	0.95	0.97	1.22	5.78333	1.04667	GO:0007005;GO:0005634;GO:000573	BP:mitochondrion organization;CC:nucleus;CC:mitochondrion;
Ro06952	2.2091	0.0100202	0.46	0.25	0.38	0.05	0.11	0.02	0.363333	0.06	GO:0007165;GO:0016021;GO:004353	BP:signal transduction;CC:integral component of membrane;MF:ADP binding;
Ro06955	-1.45608	0.00847961	0.75	0.64	0.86	0.64	3.15	1.3	0.75	1.69667	GO:0007165;GO:0016021;GO:004353	BP:signal transduction;CC:integral component of membrane;MF:ADP binding;
Ro06971	1.52916	0.00317469	17.98	65.29	80.71	15.05	11.88	11.84	54.66	12.9233	GO:0006952;GO:0042742;GO:0002229;GO:0016021;GO:0005886;GO:0030246;GO:0004675;GO:0004672;GO:000552	BP:defense response;BP:defense response to bacterium;BP:defense response to oomycetes;CC:integral component of membrane;CC:plasma membrane;MF:carbohydrate binding;MF:transmembrane receptor protein serine/threonine kinase activity;MF:protein kinase activity;MF:ATP binding;
Ro06978	6.43375	0.00404443	0.73	0.2	0.11	0	0	0	0.346667	0	GO:0016021;GO:0030246;GO:0005524;GO:000467	CC:integral component of membrane;MF:carbohydrate binding;MF:ATP binding;MF:protein kinase activity;
Ro06981	4.2631	0.00558795	0.53	0.31	0.12	0	0.03	0	0.32	0.01	GO:0016021;GO:0030246;GO:0005524;GO:000467	CC:integral component of membrane;MF:carbohydrate binding;MF:ATP binding;MF:protein kinase activity;
Ro06996	2.367	0.00010598	2.57	2.05	3.62	0.57	0.36	0.31	2.74667	0.413333	GO:0006952;GO:0042742;GO:0002229;GO:0016021;GO:0005886;GO:0030246;GO:0004675;GO:0004672;GO:000552	BP:defense response;BP:defense response to bacterium;BP:defense response to oomycetes;CC:integral component of membrane;CC:plasma membrane;MF:carbohydrate binding;MF:transmembrane receptor protein serine/threonine kinase activity;MF:protein kinase activity;MF:ATP binding;
Ro07000	2.68387	0.00405633	3.49	2.09	3.04	0.48	0.35	0.17	2.87333	0.333333	GO:0016021;GO:0030246;GO:0005524;GO:000467	CC:integral component of membrane;MF:carbohydrate binding;MF:ATP binding;MF:protein kinase activity;
Ro07007	-3.74936	1.68646e-08	0.9	4.39	8.24	9.15	19.62	25.06	4.51	17.9433	GO:0045944;GO:0005634;GO:0003700;GO:0046983;GO:000097	BP:positive regulation of transcription from RNA polymerase II promoter;CC:nucleus;MF:transcription factor activity, sequence-specific DNA binding;MF:protein dimerization activity;MF:RNA polymerase II regulatory region sequence-specific DNA binding;
Ro07008	-2.86071	1.81486e-07	9.98	5.18	5.22	29.73	46.14	30.2	6.79333	35.3567	------	------
Ro07012	2.13021	4.01748e-05	4.14	2.76	4.15	0.77	0.63	0.57	3.68333	0.656667	GO:0006952;GO:0042742;GO:0002229;GO:0016021;GO:0005886;GO:0030246;GO:0004675;GO:0004672;GO:000552	BP:defense response;BP:defense response to bacterium;BP:defense response to oomycetes;CC:integral component of membrane;CC:plasma membrane;MF:carbohydrate binding;MF:transmembrane receptor protein serine/threonine kinase activity;MF:protein kinase activity;MF:ATP binding;
Ro07015	-3.98608	9.02461e-05	0.1	0.38	0.21	2.02	4.16	3.04	0.23	3.07333	GO:0016021;GO:000588	CC:integral component of membrane;CC:plasma membrane;
Ro07016	2.37345	0.000148904	2.04	1.85	2.76	0.33	0.5	0.18	2.21667	0.336667	GO:0006952;GO:0042742;GO:0002229;GO:0016021;GO:0005886;GO:0030246;GO:0004675;GO:0004672;GO:000552	BP:defense response;BP:defense response to bacterium;BP:defense response to oomycetes;CC:integral component of membrane;CC:plasma membrane;MF:carbohydrate binding;MF:transmembrane receptor protein serine/threonine kinase activity;MF:protein kinase activity;MF:ATP binding;
Ro07018	1.22657	5.08144e-05	22.43	17.43	23.05	7.81	7.86	5.45	20.97	7.04	GO:001602	CC:integral component of membrane;
Ro07030	-3.11519	4.60479e-07	7.43	8.72	10.28	51.86	43.31	82.04	8.81	59.07	GO:0006986;GO:0006457;GO:0034620;GO:0051085;GO:0042026;GO:0005737;GO:0005774;GO:0005739;GO:0042623;GO:0031072;GO:0044183;GO:0051082;GO:0051787;GO:0016887;GO:000552	BP:response to unfolded protein;BP:protein folding;BP:cellular response to unfolded protein;BP:chaperone mediated protein folding requiring cofactor;BP:protein refolding;CC:cytoplasm;CC:vacuolar membrane;CC:mitochondrion;MF:ATPase activity, coupled;MF:heat shock protein binding;MF:protein binding involved in protein folding;MF:unfolded protein binding;MF:misfolded protein binding;MF:ATPase activi…
Ro07031	1.33137	6.97399e-06	29.74	29.16	31.53	8.27	10.34	9.65	30.1433	9.42	GO:0019853;GO:0016021;GO:0005829;GO:0010349;GO:001649	BP:L-ascorbic acid biosynthetic process;CC:integral component of membrane;CC:cytosol;MF:L-galactose dehydrogenase activity;MF:oxidoreductase activity;
Ro07034	-5.578	2.81481e-05	0.03	0	0.03	1.13	0.77	0.57	0.02	0.823333	------	------
Ro07035	2.28094	0.00822031	0.26	0.9	1.99	0.08	0.19	0.23	1.05	0.166667	GO:0016021;GO:0004674;GO:000552	CC:integral component of membrane;MF:protein serine/threonine kinase activity;MF:ATP binding;
Ro07043	-1.39707	0.00429054	0.51	0.46	1.15	1.74	1.33	1.27	0.706667	1.44667	GO:004353	MF:ADP binding;
Ro07046	1.67105	0.00776749	108.36	180.46	624.81	62.61	59.06	91.52	304.543	71.0633	GO:000557	CC:extracellular region;
Ro07054	-5.81183	0.00660646	0	0	0	2.66	23.65	20.5	0	15.6033	GO:0005794;GO:0016021;GO:001641	CC:Golgi apparatus;CC:integral component of membrane;MF:O-acetyltransferase activity;
Ro07075	-1.3769	0.000102021	9.35	5.35	6.33	16.95	12.92	9.96	7.01	13.2767	GO:0009787;GO:0010100;GO:001602	BP:regulation of abscisic acid-activated signaling pathway;BP:negative regulation of photomorphogenesis;CC:integral component of membrane;
Ro07082	-4.73588	1.06785e-08	79.25	64.4	76.36	1463.11	1589.21	1526.82	73.3367	1526.38	GO:001602	CC:integral component of membrane;
Ro07085	1.37224	4.60552e-06	40.7	34.08	34.66	11.06	13.38	9.11	36.48	11.1833	GO:0005737;GO:000417	CC:cytoplasm;MF:aminopeptidase activity;
Ro07093	6.74124	0.00518782	2.18	0.79	12.03	0	0	0	5	0	GO:0016021;GO:000418	CC:integral component of membrane;MF:serine-type carboxypeptidase activity;
Ro07103	2.83709	5.21905e-06	14.6	9.16	11.92	1.23	0.8	1.84	11.8933	1.29	GO:000418	MF:serine-type carboxypeptidase activity;
Ro07105	-7.32527	4.6388e-09	0.1	0.34	0.22	28.8	21.6	36.55	0.22	28.9833	------	------
Ro07112	3.32326	1.25919e-05	2.9	3.4	5.08	0.18	0.3	0.4	3.79333	0.293333	GO:0009808;GO:0016020;GO:0016021;GO:0004497;GO:0020037;GO:0016709;GO:0016705;GO:0016710;GO:000550	BP:lignin metabolic process;CC:membrane;CC:integral component of membrane;MF:monooxygenase activity;MF:heme binding;MF:oxidoreductase activity, acting on paired donors, with incorporation or reduction of molecular oxygen, NA;MF:oxidoreductase activity, acting on paired donors, with incorporation or reduction of molecular oxygen;MF:trans-cinnamate 4-monooxygenase activity;MF:iron ion binding;
Ro07113	-1.02032	0.000678542	6.56	5.5	6.5	7.51	8.89	12.12	6.18667	9.50667	GO:0045292;GO:000563	BP:mRNA cis splicing, via spliceosome;CC:nucleus;
Ro07122	1.94751	0.000892853	241.46	304.22	861.39	81.96	61.78	113.55	469.023	85.7633	GO:000557	CC:extracellular region;
Ro07136	-1.39558	0.000108782	15.18	14.09	17.93	26.06	28.88	41.75	15.7333	32.23	GO:000367	MF:DNA binding;
Ro07140	1.2394	0.000142013	20.56	17.93	21.48	5.44	7.76	6.81	19.99	6.67	GO:0005739;GO:0003676;GO:000017	CC:mitochondrion;MF:nucleic acid binding;MF:3'-5'-exoribonuclease activity;
Ro07147	1.63673	0.000142569	3.64	3.45	2.36	0.91	0.75	0.74	3.15	0.8	GO:0006310;GO:0006281;GO:0006260;GO:0005634;GO:0003676;GO:0043138;GO:000552	BP:DNA recombination;BP:DNA repair;BP:DNA replication;CC:nucleus;MF:nucleic acid binding;MF:3'-5' DNA helicase activity;MF:ATP binding;
Ro07149	-1.82814	0.00184156	1.1	1.27	1.97	1.58	4.82	5.83	1.44667	4.07667	GO:000963	BP:phototropism;
Ro07156	-1.24867	9.70917e-05	21.81	19.55	14.44	30.85	39.45	24.44	18.6	31.58	GO:001678	MF:hydrolase activity;
Ro07163	-1.5514	4.50783e-06	6.35	6.35	8.14	13.9	19.85	14.71	6.94667	16.1533	GO:000372	MF:RNA binding;
Ro07165	1.12244	0.00594748	6.58	5.93	7.37	2.14	2.07	2.86	6.62667	2.35667	GO:001602	CC:integral component of membrane;
Ro07172	-3.78116	0.000603076	1.06	0	1.64	9.88	9.61	9.7	0.9	9.73	GO:0009143;GO:0042262;GO:0006253;GO:0005829;GO:0000287;GO:0047429;GO:004784	BP:nucleoside triphosphate catabolic process;BP:DNA protection;BP:dCTP catabolic process;CC:cytosol;MF:magnesium ion binding;MF:nucleoside-triphosphate diphosphatase activity;MF:dCTP diphosphatase activity;
Ro07173	1.38986	0.0025316	2.79	3.63	4.61	0.62	2.01	0.64	3.67667	1.09	GO:0055072;GO:0006826;GO:0016021;GO:0005886;GO:0004322;GO:0004185;GO:0005509;GO:0005507;GO:001649	BP:iron ion homeostasis;BP:iron ion transport;CC:integral component of membrane;CC:plasma membrane;MF:ferroxidase activity;MF:serine-type carboxypeptidase activity;MF:calcium ion binding;MF:copper ion binding;MF:oxidoreductase activity;
Ro07180	3.41237	6.1137e-05	5.68	4.85	5.98	0.51	0.6	0.09	5.50333	0.4	------	------
Ro07190	-2.8793	4.56024e-07	7.29	1.89	2.92	23.83	12.11	26.76	4.03333	20.9	GO:0006421;GO:0006418;GO:0016021;GO:0004812;GO:0004816;GO:000552	BP:asparaginyl-tRNA aminoacylation;BP:tRNA aminoacylation for protein translation;CC:integral component of membrane;MF:aminoacyl-tRNA ligase activity;MF:asparagine-tRNA ligase activity;MF:ATP binding;
Ro07200	1.45497	0.000102425	10.75	13.03	14.75	2.28	4.93	4.05	12.8433	3.75333	GO:0051225;GO:0072686;GO:007065	BP:spindle assembly;CC:mitotic spindle;CC:HAUS complex;
Ro07208	-4.28246	0.000287876	1.15	1.95	0	22.79	14.44	11.96	1.03333	16.3967	------	------
Ro07211	-1.01082	0.0117877	3.31	3.24	1.94	4.71	4.87	3.97	2.83	4.51667	------	------
Ro07215	1.0888	0.00864535	10.94	8.13	7.66	2.12	5.15	2.8	8.91	3.35667	GO:0005524;GO:000467	MF:ATP binding;MF:protein kinase activity;
Ro07216	-1.4329	0.00369004	2.36	3.24	8.24	9.99	9.68	9.31	4.61333	9.66	GO:0055114;GO:0016021;GO:004687	BP:oxidation-reduction process;CC:integral component of membrane;MF:metal ion binding;
Ro07217	4.49192	0.000177742	5.89	3.51	18.37	0	0.36	0.6	9.25667	0.32	GO:0019748;GO:0016021;GO:0016747;GO:000418	BP:secondary metabolic process;CC:integral component of membrane;MF:transferase activity, transferring acyl groups other than amino-acyl groups;MF:serine-type carboxypeptidase activity;
Ro07220	-1.24322	0.00124005	1.8	1.14	1.46	2.09	3.7	2.54	1.46667	2.77667	------	------
Ro07223	-3.26995	0.00544666	0.07	0	0.08	0.17	0.63	0.46	0.05	0.42	GO:0016021;GO:0046983;GO:000367	CC:integral component of membrane;MF:protein dimerization activity;MF:DNA binding;
Ro07232	-1.68505	1.69421e-05	2.92	3.48	3.61	9.97	11.61	6.35	3.33667	9.31	------	------
Ro07233	2.10728	0.00123617	9.98	3.95	3.07	0.66	1.59	0.91	5.66667	1.05333	GO:001674	MF:transferase activity, transferring acyl groups other than amino-acyl groups;
Ro07234	-1.50534	3.36827e-06	4.16	3.53	4.06	8.59	9.33	8.31	3.91667	8.74333	GO:0006355;GO:000827	BP:regulation of transcription, DNA-templated;MF:zinc ion binding;
Ro07240	-3.08321	5.10752e-08	60.52	48.38	50.52	432.23	347.62	259.36	53.14	346.403	GO:0006355;GO:0005634;GO:0043565;GO:004698	BP:regulation of transcription, DNA-templated;CC:nucleus;MF:sequence-specific DNA binding;MF:protein heterodimerization activity;
Ro07247	-1.12508	1.47659e-05	18.3	19.41	20.39	31.1	34.37	29.7	19.3667	31.7233	GO:0034476;GO:0071028;GO:0016075;GO:0071035;GO:0034473;GO:0071038;GO:0034427;GO:0034475;GO:0000467;GO:0071042;GO:0043928;GO:0000176;GO:0000177;GO:0017091;GO:000452	BP:U5 snRNA 3'-end processing;BP:nuclear mRNA surveillance;BP:rRNA catabolic process;BP:nuclear polyadenylation-dependent rRNA catabolic process;BP:U1 snRNA 3'-end processing;BP:nuclear polyadenylation-dependent tRNA catabolic process;BP:nuclear-transcribed mRNA catabolic process, exonucleolytic, 3'-5';BP:U4 snRNA 3'-end processing;BP:exonucleolytic trimming to generate mature 3'-end of 5.8S rRNA…
Ro07264	-3.12983	3.04166e-08	20.63	24.28	23.04	174.27	150.31	143.39	22.65	155.99	GO:0006457;GO:0051082;GO:000552	BP:protein folding;MF:unfolded protein binding;MF:ATP binding;
Ro07267	-1.69166	3.15115e-05	10.12	8.83	9.97	29.54	20.5	21.93	9.64	23.99	GO:001674	MF:transferase activity, transferring acyl groups;
Ro07269	3.93818	0.00516241	1.3	1.39	1.58	0	0	0.18	1.42333	0.06	GO:0006486;GO:001675	BP:protein glycosylation;MF:transferase activity, transferring glycosyl groups;
Ro07270	-3.02769	3.78456e-07	21.02	20.84	25.51	108.86	103.08	179.26	22.4567	130.4	GO:000372	MF:RNA binding;
Ro07273	-2.03271	6.69241e-07	68.89	60.83	61	217.57	196.79	188.44	63.5733	200.933	GO:0005737;GO:000563	CC:cytoplasm;CC:nucleus;
Ro07275	1.1387	0.000416849	40.7	27.07	24.6	11.53	9.61	11.71	30.79	10.95	GO:001602	CC:integral component of membrane;
Ro07284	-1.16562	0.00245831	7.56	11.87	13.56	23.89	20.27	13.03	10.9967	19.0633	GO:0015031;GO:0016192;GO:001602	BP:protein transport;BP:vesicle-mediated transport;CC:integral component of membrane;
Ro07290	1.64159	0.00519964	45.55	22.74	67.21	14.33	6.34	10.98	45.1667	10.55	------	------
Ro07300	2.02633	0.00154145	9.39	10.56	7.93	3.47	1.22	0.64	9.29333	1.77667	GO:0005615;GO:000425	CC:extracellular space;MF:serine-type endopeptidase activity;
Ro07316	4.8646	7.3708e-05	1.02	1.78	4.92	0.1	0.05	0.05	2.57333	0.0666667	GO:0006486;GO:0016021;GO:001675	BP:protein glycosylation;CC:integral component of membrane;MF:transferase activity, transferring glycosyl groups;
Ro07321	-1.03069	0.000210802	63.34	58.54	72.41	104.39	92.55	94.91	64.7633	97.2833	------	------
Ro07322	-1.44774	2.76349e-06	8.57	9.13	9.32	19.48	19.69	18.8	9.00667	19.3233	GO:0051604;GO:0034975;GO:0005783;GO:0016021;GO:0005789;GO:0015035;GO:0016671;GO:000375	BP:protein maturation;BP:protein folding in endoplasmic reticulum;CC:endoplasmic reticulum;CC:integral component of membrane;CC:endoplasmic reticulum membrane;MF:protein disulfide oxidoreductase activity;MF:oxidoreductase activity, acting on a sulfur group of donors, disulfide as acceptor;MF:protein disulfide isomerase activity;
Ro07335	-3.49569	3.3711e-07	23.57	40.26	46.16	286.29	248.26	414.38	36.6633	316.31	GO:001674	MF:transferase activity;
Ro07348	3.43515	5.13911e-06	19.3	9.49	15.72	0.53	1.9	0.85	14.8367	1.09333	GO:0009629;GO:0009407;GO:2000030;GO:0006749;GO:0040008;GO:0005737;GO:0005829;GO:0016021;GO:0005634;GO:0048046;GO:0005739;GO:0009507;GO:0004364;GO:0019899;GO:0016740;GO:004329	BP:response to gravity;BP:toxin catabolic process;BP:regulation of response to red or far red light;BP:glutathione metabolic process;BP:regulation of growth;CC:cytoplasm;CC:cytosol;CC:integral component of membrane;CC:nucleus;CC:apoplast;CC:mitochondrion;CC:chloroplast;MF:glutathione transferase activity;MF:enzyme binding;MF:transferase activity;MF:glutathione binding;
Ro07350	1.60804	0.000237201	7.69	6.55	8.38	1.32	2.67	2.27	7.54	2.08667	------	------
Ro07363	4.51867	0.000370964	3.23	1.27	5.7	0.23	0	0.08	3.4	0.103333	GO:0009416;GO:0045487;GO:0052634;GO:0051213;GO:0046872;GO:001649	BP:response to light stimulus;BP:gibberellin catabolic process;MF:C-19 gibberellin 2-beta-dioxygenase activity;MF:dioxygenase activity;MF:metal ion binding;MF:oxidoreductase activity;
Ro07368	4.93975	2.87154e-06	5.37	4.97	2.25	0.16	0.12	0.04	4.19667	0.106667	GO:001602	CC:integral component of membrane;
Ro07371	-1.60415	0.000816544	7.46	5.9	11.8	12.52	12.4	26.38	8.38667	17.1	GO:1990559;GO:0016021;GO:0005743;GO:0015228;GO:000534	BP:mitochondrial coenzyme A transmembrane transport;CC:integral component of membrane;CC:mitochondrial inner membrane;MF:coenzyme A transmembrane transporter activity;MF:ATP transmembrane transporter activity;
Ro07376	-1.42581	0.00408014	0.51	0.31	0.54	1.03	1.26	0.62	0.453333	0.97	GO:0009737;GO:001602	BP:response to abscisic acid;CC:integral component of membrane;
Ro07380	-1.17658	9.30043e-05	12.58	12.1	15.23	27.2	23.37	19.63	13.3033	23.4	GO:001602	CC:integral component of membrane;
Ro07381	1.1607	0.000365215	123.54	119.04	93.58	30.46	41.97	50.37	112.053	40.9333	GO:0071555;GO:0005618;GO:0016021;GO:0005576;GO:0009505;GO:0016787;GO:0052793;GO:005268	BP:cell wall organization;CC:cell wall;CC:integral component of membrane;CC:extracellular region;CC:plant-type cell wall;MF:hydrolase activity;MF:pectin acetylesterase activity;MF:carboxylic ester hydrolase activity;
Ro07388	-1.40415	0.00772112	3.03	2.26	2.55	2.35	4.77	8.93	2.61333	5.35	GO:0005730;GO:0016021;GO:0071013;GO:0004386;GO:0003724;GO:0003723;GO:0003676;GO:0003743;GO:0005524;GO:000372	CC:nucleolus;CC:integral component of membrane;CC:catalytic step 2 spliceosome;MF:helicase activity;MF:RNA helicase activity;MF:RNA binding;MF:nucleic acid binding;MF:translation initiation factor activity;MF:ATP binding;MF:mRNA binding;
Ro07389	1.20627	3.18705e-05	21.87	22.29	21.59	7.49	9.62	5.82	21.9167	7.64333	GO:0006565;GO:0046655;GO:1904482;GO:0035999;GO:0019264;GO:0006544;GO:0046653;GO:0032259;GO:0006730;GO:0004372;GO:0050897;GO:0008270;GO:0030170;GO:0008168;GO:0016597;GO:007090	BP:L-serine catabolic process;BP:folic acid metabolic process;BP:cellular response to tetrahydrofolate;BP:tetrahydrofolate interconversion;BP:glycine biosynthetic process from serine;BP:glycine metabolic process;BP:tetrahydrofolate metabolic process;BP:methylation;BP:one-carbon metabolic process;MF:glycine hydroxymethyltransferase activity;MF:cobalt ion binding;MF:zinc ion binding;MF:pyridoxal ph…
Ro07393	2.07652	8.34805e-07	13.29	13.29	10.09	2.2	2.36	2.28	12.2233	2.28	GO:0006355;GO:0005634;GO:000367	BP:regulation of transcription, DNA-templated;CC:nucleus;MF:DNA binding;
Ro07402	-2.95349	9.23683e-06	3.78	1.99	4.1	10.2	21.7	27.79	3.29	19.8967	GO:0016021;GO:0016020;GO:000584	CC:integral component of membrane;CC:membrane;CC:ribosome;
Ro07406	-1.07761	0.000454688	11.47	11.55	9.23	19.02	18.23	23.12	10.75	20.1233	GO:000640	BP:snRNA export from nucleus;
Ro07419	-1.8079	6.27231e-07	32.2	36.35	32.49	81.08	95.28	95.88	33.68	90.7467	GO:0007064;GO:0016573;GO:0005737;GO:0031415;GO:000808	BP:mitotic sister chromatid cohesion;BP:histone acetylation;CC:cytoplasm;CC:NatA complex;MF:N-acetyltransferase activity;
Ro07429	1.26975	0.000214854	21.45	19.75	24.7	4.6	9.76	7.93	21.9667	7.43	GO:0006436;GO:0004830;GO:0051287;GO:0004471;GO:0046872;GO:000552	BP:tryptophanyl-tRNA aminoacylation;MF:tryptophan-tRNA ligase activity;MF:NAD binding;MF:malate dehydrogenas;MF:metal ion binding;MF:ATP binding;
Ro07430	1.04909	0.00682841	9.43	10.78	15.1	5.31	4.44	3.46	11.77	4.40333	GO:0005634;GO:0003682;GO:000367	CC:nucleus;MF:chromatin binding;MF:DNA binding;
Ro07441	-3.35498	2.68726e-07	21.2	19.76	21.66	119.65	138.69	231.32	20.8733	163.22	GO:0006002;GO:0005737;GO:0003872;GO:0046872;GO:000552	BP:fructose 6-phosphate metabolic process;CC:cytoplasm;MF:6-phosphofructokinase activity;MF:metal ion binding;MF:ATP binding;
Ro07470	-1.10981	0.00951631	1.18	1.33	2.69	2.1	5.82	3.73	1.73333	3.88333	GO:000827	MF:zinc ion binding;
Ro07473	-3.92123	3.69806e-06	2.69	9.21	6.05	39.37	66.24	102.69	5.98333	69.4333	GO:001602	CC:integral component of membrane;
Ro07477	-1.07946	4.89554e-05	9.51	8.85	9.29	15.13	18.85	12.48	9.21667	15.4867	GO:0030154;GO:000990	BP:cell differentiation;BP:flower development;
Ro07486	-2.03373	5.08854e-07	9.17	9.15	10.17	26.29	31.02	33.74	9.49667	30.35	GO:0016021;GO:001630	CC:integral component of membrane;MF:kinase activity;
Ro07503	1.20381	0.000370197	476.66	410.62	348.56	160.32	159.45	104.37	411.947	141.38	GO:0005794;GO:0016021;GO:0022857;GO:001529	CC:Golgi apparatus;CC:integral component of membrane;MF:transmembrane transporter activity;MF:antiporter activity;
Ro07513	1.81933	8.23595e-05	19.22	24.03	26.65	5.93	3.66	5.57	23.3	5.05333	GO:0005634;GO:0003700;GO:000367	CC:nucleus;MF:transcription factor activity, sequence-specific DNA binding;MF:DNA binding;
Ro07533	3.28571	5.86396e-06	10.94	9.33	14.85	0.86	1.01	0.88	11.7067	0.916667	------	------
Ro07535	4.91751	0.00788065	0.76	0.59	39.89	0.12	0.65	0.24	13.7467	0.336667	------	------
Ro07547	3.27537	0.00689375	4.86	8.51	58.36	3.78	1.91	2.18	23.91	2.62333	------	------
Ro07551	-1.08197	0.00452167	4.43	3.47	4.68	6.04	9.02	5.97	4.19333	7.01	GO:0006355;GO:0005634;GO:000367	BP:regulation of transcription, DNA-templated;CC:nucleus;MF:DNA binding;
Ro07559	1.24503	0.000250283	12.65	7.36	7.95	3.04	3.81	2.5	9.32	3.11667	GO:006163	MF:ubiquitin conjugating enzyme activity;
Ro07574	1.97788	2.38911e-05	14.24	10.53	15.56	2.86	6.13	4.11	13.4433	4.36667	GO:001602	CC:integral component of membrane;
Ro07599	1.11558	9.32534e-05	35.27	34.24	35.31	8.48	15.7	11.71	34.94	11.9633	GO:0008380;GO:0006397;GO:0005634;GO:000372	BP:RNA splicing;BP:mRNA processing;CC:nucleus;MF:RNA binding;
Ro07600	-1.65883	0.000239466	4.91	5.41	2.12	8.22	13.73	10.41	4.14667	10.7867	GO:0016021;GO:001674	CC:integral component of membrane;MF:transferase activity;
Ro07618	-1.01908	0.000188008	11.24	9.35	8.97	13.07	20.8	14.1	9.85333	15.99	GO:000688	BP:intracellular protein transport;
Ro07624	-1.17378	0.000210776	3.56	3.44	3.95	7.44	5.89	5.5	3.65	6.27667	GO:001630	MF:kinase activity;
Ro07644	-4.63771	1.16947e-05	3.28	0.24	0.39	3.53	5.27	38.06	1.30333	15.62	GO:0015074;GO:0016021;GO:0004252;GO:0016779;GO:0004523;GO:0008270;GO:000367	BP:DNA integration;CC:integral component of membrane;MF:serine-type endopeptidase activity;MF:nucleotidyltransferase activity;MF:RNA-DNA hybrid ribonuclease activity;MF:zinc ion binding;MF:nucleic acid binding;
Ro07687	2.88194	8.13772e-05	4.68	2.7	5.37	0.35	0.72	0.29	4.25	0.453333	GO:000588	CC:plasma membrane;
Ro07694	2.32106	1.11386e-06	470.4	267.24	480.34	47.17	70.67	63.32	405.993	60.3867	GO:0006090;GO:0006108;GO:0009507;GO:0004473;GO:0051287;GO:0004471;GO:0004470;GO:004687	BP:pyruvate metabolic process;BP:malate metabolic process;CC:chloroplast;MF:malate dehydrogenas;MF:NAD binding;MF:malate dehydrogenas;MF:malic enzyme activity;MF:metal ion binding;
Ro07710	1.73127	0.00267658	5.58	3.22	2.82	0.42	1.73	1.27	3.87333	1.14	GO:0030422;GO:0070919;GO:0031047;GO:0005634;GO:0031380;GO:0003968;GO:000372	BP:production of siRNA involved in RNA interference;BP:production of siRNA involved in chromatin silencing by small RNA;BP:gene silencing by RNA;CC:nucleus;CC:nuclear RNA-directed RNA polymerase complex;MF:RNA-directed RNA polymerase activity;MF:RNA binding;
Ro07711	-1.21409	1.38092e-05	7.86	7.11	7.49	12.62	13.65	15.05	7.48667	13.7733	GO:0006355;GO:0005634;GO:000367	BP:regulation of transcription, DNA-templated;CC:nucleus;MF:DNA binding;
Ro07718	6.73067	0.00108063	0.78	0.25	0.65	0	0	0	0.56	0	GO:000508	MF:Rho guanyl-nucleotide exchange factor activity;
Ro07721	-1.40219	5.03924e-06	30.42	25.26	23.98	51.15	57.42	47.4	26.5533	51.99	GO:0006355;GO:0005634;GO:0003712;GO:0003723;GO:0046872;GO:000374	BP:regulation of transcription, DNA-templated;CC:nucleus;MF:transcription cofactor activity;MF:RNA binding;MF:metal ion binding;MF:translation initiation factor activity;
Ro07738	-1.3811	9.09902e-05	2.98	3.56	3.52	7.76	6.2	6.03	3.35333	6.66333	------	------
Ro07741	2.03966	5.0044e-05	11.59	10.9	19.98	3.57	1.87	2.42	14.1567	2.62	GO:001662	MF:oxidoreductase activity, acting on the aldehyde or oxo group of donors, NAD or NADP as acceptor;
Ro07744	2.53063	3.81835e-06	6.13	6.1	4.94	0.5	0.73	1.1	5.72333	0.776667	GO:0006298;GO:0005524;GO:003098	BP:mismatch repair;MF:ATP binding;MF:mismatched DNA binding;
Ro07751	-3.09077	0.000794544	0.31	0.23	1.18	1.62	6.27	3.84	0.573333	3.91	GO:001602	CC:integral component of membrane;
Ro07754	2.31613	0.000834705	3.82	2.14	1.58	0.64	0.38	0.52	2.51333	0.513333	GO:001678	MF:hydrolase activity;
Ro07757	1.06575	0.000130311	70.82	67.29	61.31	20.97	25.47	28.17	66.4733	24.87	GO:0006633;GO:0009507;GO:001679	BP:fatty acid biosynthetic process;CC:chloroplast;MF:thiolester hydrolase activity;
Ro07758	-5.00638	1.17422e-07	13.31	29.53	25.79	553.03	328.14	744.94	22.8767	542.037	GO:000367	MF:DNA binding;
Ro07762	-3.0286	0.00916207	0.23	0	0.1	0.35	0.81	1.03	0.11	0.73	GO:001674	MF:transferase activity, transferring acyl groups other than amino-acyl groups;
Ro07770	1.32253	0.000240113	3.75	3.58	3.97	0.88	1.11	1.55	3.76667	1.18	GO:0055085;GO:0016021;GO:0005886;GO:0042626;GO:0016887;GO:000552	BP:transmembrane transport;CC:integral component of membrane;CC:plasma membrane;MF:ATPase activity, coupled to transmembrane movement of substances;MF:ATPase activity;MF:ATP binding;
Ro07774	3.75356	0.00086794	17.02	10.12	30.39	1.2	1.81	0	19.1767	1.00333	GO:001602	CC:integral component of membrane;
Ro07779	3.05374	3.79845e-07	275.99	240.11	151.15	25.99	19.05	17.54	222.417	20.86	GO:001678	MF:hydrolase activity;
Ro07780	1.04052	0.00223403	18.61	18.23	14.94	4.02	5.97	5.34	17.26	5.11	GO:0006465;GO:0005787;GO:0016021;GO:000823	BP:signal peptide processing;CC:signal peptidase complex;CC:integral component of membrane;MF:peptidase activity;
Ro07789	-1.16974	0.00169424	140.75	101.85	72.81	229.29	200.57	125.35	105.137	185.07	------	------
Ro07791	2.24727	2.34009e-06	45.12	27.93	46.29	7.46	5.69	4.64	39.78	5.93	GO:001603	BP:cellular response to phosphate starvation;
Ro07797	2.60284	0.000329264	2.73	2.46	2.53	0.17	0.35	0.47	2.57333	0.33	GO:0016021;GO:0005886;GO:000533	CC:integral component of membrane;CC:plasma membrane;MF:nucleoside transmembrane transporter activity;
Ro07809	-1.70146	1.25302e-05	16	19.37	18.67	35.65	43.65	56.75	18.0133	45.35	------	------
Ro07814	1.3759	3.19124e-05	7.82	7.7	8.49	2.61	2.34	2.2	8.00333	2.38333	GO:0046983;GO:000367	MF:protein dimerization activity;MF:DNA binding;
Ro07816	1.16568	0.00252261	358.73	273.91	370.63	170.89	112.23	71.01	334.423	118.043	GO:0016021;GO:000905	CC:integral component of membrane;MF:electron carrier activity;
Ro07823	-1.57567	0.000525981	3.77	3.5	8.01	8.58	12.83	14.16	5.09333	11.8567	------	------
Ro07828	2.362	0.00193226	4.93	2.94	5.86	0.1	1.1	0.92	4.57667	0.706667	GO:0009247;GO:0016758;GO:004650	BP:glycolipid biosynthetic process;MF:transferase activity, transferring hexosyl groups;MF:1,2-diacylglycerol 3-beta-galactosyltransferase activity;
Ro07831	1.93748	0.00067012	8.57	9.23	8.71	0.69	2.81	2.17	8.83667	1.89	GO:001627	MF:protein-arginine N-methyltransferase activity;
Ro07832	-1.75316	6.02259e-05	2.18	2.22	2.01	5.64	6.21	5.26	2.13667	5.70333	GO:001602	CC:integral component of membrane;
Ro07837	-1.49549	0.000325843	4.38	4.22	5.13	7.45	8.48	14.15	4.57667	10.0267	------	------
Ro07840	1.38598	1.66716e-05	4.45	4.36	4.1	0.99	1.56	1.4	4.30333	1.31667	GO:0006999;GO:0005643;GO:0044611;GO:001705	BP:nuclear pore organization;CC:nuclear pore;CC:nuclear pore inner ring;MF:structural constituent of nuclear pore;
Ro07843	-1.88692	0.00108947	2.98	3.42	4.52	8.86	10.66	11.33	3.64	10.2833	------	------
Ro07847	1.9845	5.13401e-06	46.48	39.95	69.67	12.2	10.96	7.72	52.0333	10.2933	GO:0016021;GO:002285	CC:integral component of membrane;MF:transmembrane transporter activity;
Ro07850	3.83296	0.000720711	1.15	2.17	6.47	0.38	0.09	0.04	3.26333	0.17	GO:0008168;GO:0050661;GO:0050660;GO:000449	MF:methyltransferase activity;MF:NADP binding;MF:flavin adenine dinucleotide binding;MF:N,N-dimethylaniline monooxygenase activity;
Ro07855	-1.12963	0.000115792	3.3	2.66	2.99	4.28	7.64	4.17	2.98333	5.36333	GO:0005737;GO:0005524;GO:000467	CC:cytoplasm;MF:ATP binding;MF:protein kinase activity;
Ro07856	-1.32095	7.57242e-06	31.06	34.47	39.33	62.74	86.17	58.79	34.9533	69.2333	GO:0030970;GO:0030433;GO:000578	BP:retrograde protein transport, ER to cytosol;BP:ER-associated ubiquitin-dependent protein catabolic process;CC:endoplasmic reticulum lumen;
Ro07858	1.06769	0.00529951	9.78	12.62	6.34	2.4	5.09	3.57	9.58	3.68667	GO:0015031;GO:0016021;GO:001602	BP:protein transport;CC:integral component of membrane;CC:membrane;
Ro07865	2.18113	2.06781e-05	4.66	4.92	8.49	1.11	1.25	0.77	6.02333	1.04333	GO:0000160;GO:0005634;GO:0003700;GO:000367	BP:phosphorelay signal transduction system;CC:nucleus;MF:transcription factor activity, sequence-specific DNA binding;MF:DNA binding;
Ro07866	-1.45677	1.63074e-06	7.79	7.2	6.76	14.85	16.01	15.65	7.25	15.5033	GO:001674	MF:transferase activity;
Ro07871	1.24931	0.00235498	30.05	52.02	25.93	7.92	19.15	10.06	36	12.3767	GO:0015031;GO:0016021;GO:001602	BP:protein transport;CC:integral component of membrane;CC:membrane;
Ro07875	2.24994	0.00848832	11.17	10.72	10.13	2.4	1.21	1.22	10.6733	1.61	GO:000573	CC:mitochondrion;
Ro07876	1.94363	0.00164901	3.3	3.28	7.75	0.57	1.66	0.74	4.77667	0.99	GO:004698	MF:protein dimerization activity;
Ro07882	-3.11619	7.72614e-08	22.17	30.37	46.46	181.1	233.07	209.68	33	207.95	GO:0045905;GO:0045901;GO:0006452;GO:0003746;GO:0043022;GO:000374	BP:positive regulation of translational termination;BP:positive regulation of translational elongation;BP:translational frameshifting;MF:translation elongation factor activity;MF:ribosome binding;MF:translation initiation factor activity;
Ro07887	1.2379	0.00259915	20.05	34.65	15.21	5.33	11.34	7.39	23.3033	8.02	GO:001602	CC:integral component of membrane;
Ro07893	-1.14291	0.000185914	668.69	535.6	660.28	1106.42	1164.53	911.61	621.523	1060.85	GO:0006629;GO:0000302;GO:000573	BP:lipid metabolic process;BP:response to reactive oxygen species;CC:cytoplasm;
Ro07894	-1.06688	0.000233994	11.71	9.16	14.83	15.85	21.21	21.67	11.9	19.5767	GO:200005	BP:regulation of protein ubiquitination involved in ubiquitin-dependent protein catabolic process;
Ro07897	1.14594	0.0115411	4.38	3.26	3.71	1.9	2.16	1.39	3.78333	1.81667	GO:0009553;GO:0009555;GO:0042138;GO:0000212;GO:0048236;GO:0051026;GO:0007059;GO:0007140;GO:001682	BP:embryo sac development;BP:pollen development;BP:meiotic DNA double-strand break formation;BP:meiotic spindle organization;BP:plant-type sporogenesis;BP:chiasma assembly;BP:chromosome segregation;BP:male meiosis;MF:lyase activity;
Ro07905	-3.70247	9.10425e-07	2.03	1.83	2.01	25.13	10.56	23.72	1.95667	19.8033	------	------
Ro07909	-2.43807	0.000160413	0.49	0.36	0.4	1.63	2.45	1	0.416667	1.69333	GO:000550	MF:calcium ion binding;
Ro07911	1.30402	1.02829e-05	100.02	83.38	97.11	25.89	33.15	30.63	93.5033	29.89	GO:0005737;GO:0004177;GO:0008235;GO:003014	CC:cytoplasm;MF:aminopeptidase activity;MF:metalloexopeptidase activity;MF:manganese ion binding;
Ro07928	-1.08293	0.0065799	89.14	87.78	50.26	181.29	95.61	94.45	75.7267	123.783	GO:0009535;GO:0016021;GO:001685	CC:chloroplast thylakoid membrane;CC:integral component of membrane;MF:isomerase activity;
Ro07938	-1.76	1.87604e-05	28.96	25.15	24.72	55.77	58.99	93.4	26.2767	69.3867	------	------
Ro07939	-1.3451	2.96597e-05	10.77	7.68	11.33	16.29	20.45	22.71	9.92667	19.8167	------	------
Ro07940	1.31213	0.00399684	3.87	3.87	6.93	1.33	1.17	2.06	4.89	1.52	GO:0046872;GO:000825	MF:metal ion binding;MF:5'-nucleotidase activity;
Ro07941	-4.08486	0.00870438	0	0	0.39	2.28	1.54	2.72	0.13	2.18	------	------
Ro07964	1.78402	3.31799e-06	53.89	58.06	42.9	13.45	12.76	9.21	51.6167	11.8067	GO:0016020;GO:001629	CC:membrane;MF:lipase activity;
Ro07982	-1.03533	0.00816938	3.8	4.66	4.59	4.67	9.38	6.68	4.35	6.91	------	------
Ro07989	-1.03398	0.000115419	26.4	22.72	23.09	34.1	44.09	35.59	24.07	37.9267	GO:0005634;GO:000367	CC:nucleus;MF:DNA binding;
Ro07996	-4.6202	0.00279519	0	0	0.04	0.19	0.31	0.47	0.0133333	0.323333	GO:0006869;GO:0016021;GO:0005783;GO:000828	BP:lipid transport;CC:integral component of membrane;CC:endoplasmic reticulum;MF:lipid binding;
Ro08015	2.25047	1.00174e-06	17.28	25.45	25.34	3.57	5.17	2.74	22.69	3.82667	------	------
Ro08018	1.52958	0.000216179	21.35	14.1	17.78	6.64	3.73	3.9	17.7433	4.75667	GO:0009718;GO:0016758;GO:010245	BP:anthocyanin-containing compound biosynthetic process;MF:transferase activity, transferring hexosyl groups;MF:cyanidin 3-O-galactosyltransferase activity;
Ro08019	-1.18321	0.00369896	2.58	1.84	3.13	3.36	4.62	5.42	2.51667	4.46667	GO:0005524;GO:000467	MF:ATP binding;MF:protein kinase activity;
Ro08020	1.22765	4.58568e-05	233.61	239.79	261.49	83.72	91.01	72.75	244.963	82.4933	GO:0051603;GO:0005773;GO:0005634;GO:0005829;GO:0004185;GO:000367	BP:proteolysis involved in cellular protein catabolic process;CC:vacuole;CC:nucleus;CC:cytosol;MF:serine-type carboxypeptidase activity;MF:DNA binding;
Ro08027	-1.00221	0.000590434	11.78	11.12	13.26	21.24	19.47	15.91	12.0533	18.8733	GO:0032502;GO:0000398;GO:0051302;GO:0005634;GO:0005689;GO:0003723;GO:000827	BP:developmental process;BP:mRNA splicing, via spliceosome;BP:regulation of cell division;CC:nucleus;CC:U12-type spliceosomal complex;MF:RNA binding;MF:zinc ion binding;
Ro08036	1.1052	0.000308	23.84	15.81	25.83	6.25	8.59	9.4	21.8267	8.08	GO:0009507;GO:0016787;GO:000552	CC:chloroplast;MF:hydrolase activity;MF:ATP binding;
Ro08067	-1.84192	1.3217e-06	36.72	31.68	33.49	98.11	88.36	99.27	33.9633	95.2467	GO:000367	MF:nucleic acid binding;
Ro08069	-1.48951	7.86575e-05	122.31	138.25	112.33	227.52	174.92	291.59	124.297	231.343	GO:0016021;GO:0009507;GO:000374	CC:integral component of membrane;CC:chloroplast;MF:translation initiation factor activity;
Ro08071	1.11567	0.000183457	66.99	50.47	47.15	17.95	22.13	20.1	54.87	20.06	GO:0055085;GO:0016021;GO:0005886;GO:0042626;GO:0016887;GO:000552	BP:transmembrane transport;CC:integral component of membrane;CC:plasma membrane;MF:ATPase activity, coupled to transmembrane movement of substances;MF:ATPase activity;MF:ATP binding;
Ro08081	1.58967	1.89194e-05	18.85	18.68	22.39	4.26	5.87	5.72	19.9733	5.28333	------	------
Ro08082	1.27438	5.68641e-05	48.35	53.59	56.78	12.53	23.77	19.03	52.9067	18.4433	GO:000374	MF:translation initiation factor activity;
Ro08083	-1.66019	3.47973e-05	19.13	18.52	15.53	41.34	40.33	49.46	17.7267	43.71	GO:0097428;GO:0016226;GO:0005739;GO:0051536;GO:0051537;GO:000519	BP:protein maturation by iron-sulfur cluster transfer;BP:iron-sulfur cluster assembly;CC:mitochondrion;MF:iron-sulfur cluster binding;MF:2 iron, 2 sulfur cluster binding;MF:structural molecule activity;
Ro08087	2.57039	1.22705e-05	12.22	14.27	14.59	2.37	0.94	2.33	13.6933	1.88	GO:0005737;GO:0004174;GO:0050660;GO:001649	CC:cytoplasm;MF:electron-transferring-flavoprotein dehydrogenase activity;MF:flavin adenine dinucleotide binding;MF:oxidoreductase activity;
Ro08091	1.75604	6.27029e-05	8.15	8.03	11.85	1.44	2.36	2.45	9.34333	2.08333	GO:0016021;GO:001602	CC:integral component of membrane;CC:membrane;
Ro08097	-1.84194	2.0411e-05	8.36	7.11	9.63	19.14	21.61	28.71	8.36667	23.1533	GO:0005634;GO:0005576;GO:0030145;GO:0045735;GO:000367	CC:nucleus;CC:extracellular region;MF:manganese ion binding;MF:nutrient reservoir activity;MF:DNA binding;
Ro08102	-1.20077	0.000979892	269.95	260.92	301.9	405.75	423.08	634.58	277.59	487.803	GO:0006457;GO:0009408;GO:0005829;GO:0031072;GO:0051082;GO:0046872;GO:000552	BP:protein folding;BP:response to heat;CC:cytosol;MF:heat shock protein binding;MF:unfolded protein binding;MF:metal ion binding;MF:ATP binding;
Ro08103	-1.78611	0.00771934	1.02	2.48	2.41	2.84	9.75	3.93	1.97	5.50667	GO:0048046;GO:0005618;GO:0005576;GO:0030145;GO:004573	CC:apoplast;CC:cell wall;CC:extracellular region;MF:manganese ion binding;MF:nutrient reservoir activity;
Ro08105	1.18783	0.00305889	16.64	25.95	47.54	8.35	12.33	10.66	30.0433	10.4467	GO:0016126;GO:0019287;GO:0005829;GO:0004163;GO:000552	BP:sterol biosynthetic process;BP:isopentenyl diphosphate biosynthetic process, mevalonate pathway;CC:cytosol;MF:diphosphomevalonate decarboxylase activity;MF:ATP binding;
Ro08118	-1.41283	0.00231928	31.79	26.47	30.49	31.24	48.42	95.75	29.5833	58.47	GO:0005737;GO:0005634;GO:0046872;GO:0004722;GO:000472	CC:cytoplasm;CC:nucleus;MF:metal ion binding;MF:protein serine/threonine phosphatase activity;MF:phosphoprotein phosphatase activity;
Ro08119	1.95734	0.000131858	57.35	28.2	24.24	7.37	9.38	5.34	36.5967	7.36333	GO:0006629;GO:0016021;GO:0016627;GO:001649	BP:lipid metabolic process;CC:integral component of membrane;MF:oxidoreductase activity, acting on the CH-CH group of donors;MF:oxidoreductase activity;
Ro08121	-2.16775	7.10012e-07	8.99	11.55	9.29	40.22	42.33	28.13	9.94333	36.8933	GO:000367	MF:DNA binding;
Ro08133	2.90547	0.000453322	13.01	10.74	7.65	0.43	2.19	0.66	10.4667	1.09333	GO:0009299;GO:0009416;GO:000563	BP:mRNA transcription;BP:response to light stimulus;CC:nucleus;
Ro08138	3.96106	6.01425e-06	8.64	10.1	6.21	0.17	0.44	0.63	8.31667	0.413333	GO:0003723;GO:000452	MF:RNA binding;MF:RNA-DNA hybrid ribonuclease activity;
Ro08144	-1.43922	6.27252e-06	3.42	2.93	2.86	6.37	7.46	6.17	3.07	6.66667	------	------
Ro08146	1.67708	0.000570715	4.17	4.01	5.04	1.07	1.13	1	4.40667	1.06667	------	------
Ro08148	-1.16866	2.02126e-05	19.87	21.32	24.24	28.31	42.03	32.72	21.81	34.3533	GO:0003676;GO:000552	MF:nucleic acid binding;MF:ATP binding;
Ro08163	1.2219	0.0107	39.66	31.57	28.11	3.63	17.12	13.3	33.1133	11.35	GO:0006355;GO:0009734;GO:000563	BP:regulation of transcription, DNA-templated;BP:auxin-activated signaling pathway;CC:nucleus;
Ro08165	1.20129	5.03158e-05	44.75	34.38	36.44	13.91	12.74	12.53	38.5233	13.06	GO:0016301;GO:000552	MF:kinase activity;MF:ATP binding;
Ro08166	1.74613	0.00772455	0.91	3.51	2.38	0.34	0.75	0.54	2.26667	0.543333	GO:0009555;GO:0031146;GO:0009793;GO:0055047;GO:0019005;GO:000167	BP:pollen development;BP:SCF-dependent proteasomal ubiquitin-dependent protein catabolic process;BP:embryo development ending in seed dormancy;BP:generative cell mitosis;CC:SCF ubiquitin ligase complex;CC:male germ cell nucleus;
Ro08168	-1.56857	0.00557337	0.52	0.49	0.56	0.69	2.21	0.93	0.523333	1.27667	GO:005151	BP:regulation of monopolar cell growth;
Ro08178	-3.48796	2.66454e-06	1.3	1.96	3.19	18.78	28.69	10.52	2.15	19.33	GO:001602	CC:integral component of membrane;
Ro08183	-1.30322	0.00111333	2.21	2.44	1.57	3.64	3.81	4.66	2.07333	4.03667	GO:0045892;GO:2000232;GO:0044030;GO:0005731;GO:000368	BP:negative regulation of transcription, DNA-templated;BP:regulation of rRNA processing;BP:regulation of DNA methylation;CC:nucleolus organizer region;MF:chromatin binding;
Ro08184	1.02493	0.000968936	10.88	8.48	8.9	2.59	4.01	4.37	9.42	3.65667	GO:0004674;GO:0005524;GO:000467	MF:protein serine/threonine kinase activity;MF:ATP binding;MF:protein kinase activity;
Ro08187	1.79393	1.00763e-06	98.11	82.62	76.74	19.85	19.24	21.57	85.8233	20.22	GO:0032259;GO:0016021;GO:000816	BP:methylation;CC:integral component of membrane;MF:methyltransferase activity;
Ro08192	1.27071	1.84077e-05	83.91	82.96	73.95	23.22	31.55	22.99	80.2733	25.92	GO:0033180;GO:0016020;GO:0046961;GO:004262	CC:proton-transporting V-type ATPase, V1 domain;CC:membrane;MF:proton-transporting ATPase activity, rotational mechanism;MF:ATPase coupled ion transmembrane transporter activity;
Ro08199	-6.30556	6.63563e-07	1.44	1.81	1.76	36.36	77.89	199.37	1.67	104.54	GO:0061408;GO:0043618;GO:0034605;GO:0005634;GO:0042025;GO:0043565;GO:0003700;GO:000097	BP:positive regulation of transcription from RNA polymerase II promoter in response to heat stress;BP:regulation of transcription from RNA polymerase II promoter in response to stress;BP:cellular response to heat;CC:nucleus;CC:host cell nucleus;MF:sequence-specific DNA binding;MF:transcription factor activity, sequence-specific DNA binding;MF:RNA polymerase II core promoter proximal region sequen…
Ro08204	1.82886	5.60518e-06	18.47	13.1	18	2.98	3.43	4.02	16.5233	3.47667	------	------
Ro08207	-2.36758	2.47456e-06	1.58	1.5	1.87	6.8	7.93	5.49	1.65	6.74	GO:0016874;GO:0051213;GO:001649	MF:ligase activity;MF:dioxygenase activity;MF:oxidoreductase activity;
Ro08209	-1.41786	1.89402e-05	18.14	25.53	20.22	41.29	44.67	47.27	21.2967	44.41	GO:0000387;GO:0000243;GO:0071011;GO:0071013;GO:0005682;GO:0034715;GO:0097526;GO:0005689;GO:0005687;GO:0005686;GO:0005685;GO:0034719;GO:0005634;GO:000372	BP:spliceosomal snRNP assembly;CC:commitment complex;CC:precatalytic spliceosome;CC:catalytic step 2 spliceosome;CC:U5 snRNP;CC:pICln-Sm protein complex;CC:spliceosomal tri-snRNP complex;CC:U12-type spliceosomal complex;CC:U4 snRNP;CC:U2 snRNP;CC:U1 snRNP;CC:SMN-Sm protein complex;CC:nucleus;MF:RNA binding;
Ro08211	-1.964	5.37673e-07	32.99	30.9	27.21	78.23	114.99	107.72	30.3667	100.313	GO:0016021;GO:001674	CC:integral component of membrane;MF:transferase activity;
Ro08215	-1.82475	1.72223e-06	8.36	5.82	6.56	21.36	19.26	17.04	6.91333	19.22	------	------
Ro08218	3.38828	0.0079836	0.31	0.37	0.36	0	0.07	0	0.346667	0.0233333	GO:0009686;GO:0016102;GO:0009507;GO:0010333;GO:0000287;GO:000990	BP:gibberellin biosynthetic process;BP:diterpenoid biosynthetic process;CC:chloroplast;MF:terpene synthase activity;MF:magnesium ion binding;MF:ent-copalyl diphosphate synthase activity;
Ro08248	-1.05787	0.000256726	3.74	3.64	3.79	4.57	6.47	7.43	3.72333	6.15667	GO:0004722;GO:0005524;GO:000467	MF:protein serine/threonine phosphatase activity;MF:ATP binding;MF:protein kinase activity;
Ro08249	1.03176	0.000157334	15.86	20.31	17.52	6.4	8.4	5.86	17.8967	6.88667	GO:0046323;GO:0008643;GO:0016021;GO:0005887;GO:0005351;GO:002285	BP:glucose import;BP:carbohydrate transport;CC:integral component of membrane;CC:integral component of plasma membrane;MF:suga;MF:transmembrane transporter activity;
Ro08250	1.74549	2.67756e-06	22.42	17.8	21.37	5.65	7.64	4.98	20.53	6.09	GO:0006996;GO:000484	BP:organelle organization;MF:ubiquitin-protein transferase activity;
Ro08259	-1.07995	4.08922e-05	20.14	16.98	18.37	28.05	31.06	33.09	18.4967	30.7333	GO:0045892;GO:2000232;GO:0044030;GO:0005731;GO:000368	BP:negative regulation of transcription, DNA-templated;BP:regulation of rRNA processing;BP:regulation of DNA methylation;CC:nucleolus organizer region;MF:chromatin binding;
Ro08264	2.22565	0.00175022	0.98	0.62	1.36	0.15	0.18	0.15	0.986667	0.16	GO:0006355;GO:0009734;GO:0005634;GO:000367	BP:regulation of transcription, DNA-templated;BP:auxin-activated signaling pathway;CC:nucleus;MF:DNA binding;
Ro08268	1.05055	0.00250408	33.07	30.12	59.94	17.07	18.53	11.01	41.0433	15.5367	------	------
Ro08276	1.57224	0.00435225	9.72	1.94	1.92	0.47	0.28	0.52	4.52667	0.423333	GO:0016021;GO:0005886;GO:0004674;GO:0005524;GO:000467	CC:integral component of membrane;CC:plasma membrane;MF:protein serine/threonine kinase activity;MF:ATP binding;MF:protein kinase activity;
Ro08279	2.59934	0.000178339	240.97	317.85	160.13	50.39	10.03	24.95	239.65	28.4567	GO:0045454;GO:0005623;GO:0015035;GO:000905	BP:cell redox homeostasis;CC:cell;MF:protein disulfide oxidoreductase activity;MF:electron carrier activity;
Ro08282	1.88699	0.00245959	88.16	167.48	103.29	41.44	11	16.71	119.643	23.05	GO:0045454;GO:0005623;GO:0015035;GO:000905	BP:cell redox homeostasis;CC:cell;MF:protein disulfide oxidoreductase activity;MF:electron carrier activity;
Ro08283	-6.74636	0.000508688	0	0	0	1.7	1.45	1.24	0	1.46333	GO:0042545;GO:0045490;GO:0005618;GO:0005576;GO:0030599;GO:004533	BP:cell wall modification;BP:pectin catabolic process;CC:cell wall;CC:extracellular region;MF:pectinesterase activity;MF:aspartyl esterase activity;
Ro08287	-1.17615	0.000239479	6.19	4.42	4.04	8.35	8.64	8.92	4.88333	8.63667	------	------
Ro08309	-4.51128	0.0006637	0.11	0	0.12	2.22	3.09	1.87	0.0766667	2.39333	GO:0019722;GO:000950	BP:calcium-mediated signaling;CC:plasmodesma;
Ro08312	1.56669	4.46361e-06	27.55	26.17	29.36	6.26	10.33	5.85	27.6933	7.48	GO:0090227;GO:0007623;GO:0010218;GO:0010629;GO:0010114;GO:2000028;GO:0005634;GO:0004842;GO:000552	BP:regulation of red or far-red light signaling pathway;BP:circadian rhythm;BP:response to far red light;BP:negative regulation of gene expression;BP:response to red light;BP:regulation of photoperiodism, flowering;CC:nucleus;MF:ubiquitin-protein transferase activity;MF:ATP binding;
Ro08313	2.54694	0.00153137	3.26	2.11	1.48	0.17	0.35	0.23	2.28333	0.25	GO:0006511;GO:0031461;GO:003162	BP:ubiquitin-dependent protein catabolic process;CC:cullin-RING ubiquitin ligase complex;MF:ubiquitin protein ligase binding;
Ro08316	1.14043	0.000682764	190.33	161.37	115.45	62.75	50.35	52.36	155.717	55.1533	GO:0005975;GO:0016021;GO:0008422;GO:000455	BP:carbohydrate metabolic process;CC:integral component of membrane;MF:beta-glucosidase activity;MF:hydrolase activity, hydrolyzing O-glycosyl compounds;
Ro08324	-1.06955	0.00384805	5.23	5.33	4.88	6.65	8.26	10.39	5.14667	8.43333	GO:000486	MF:cysteine-type endopeptidase inhibitor activity;
Ro08325	-1.42783	2.30103e-05	7.87	10.04	8.04	15.85	22.18	17.4	8.65	18.4767	GO:0010099;GO:0009585;GO:0048573;GO:0048366;GO:0005634;GO:001602	BP:regulation of photomorphogenesis;BP:red, far-red light phototransduction;BP:photoperiodism, flowering;BP:leaf development;CC:nucleus;CC:integral component of membrane;
Ro08333	-1.22453	4.84292e-05	34.93	32.66	24.4	47.62	60.64	55.17	30.6633	54.4767	GO:001602	CC:integral component of membrane;
Ro08347	-2.99356	8.87562e-06	60.63	83.44	123.39	320.86	379.21	810.38	89.1533	503.483	GO:000828	MF:lipid binding;
Ro08356	-5.90238	5.0974e-08	0.41	0.32	1.36	30.88	25.56	38.43	0.696667	31.6233	GO:0005634;GO:0003700;GO:000367	CC:nucleus;MF:transcription factor activity, sequence-specific DNA binding;MF:DNA binding;
Ro08363	-1.68388	7.1255e-06	7.49	5.64	5.15	13.55	16.67	18.47	6.09333	16.23	------	------
Ro08373	2.86738	0.000141297	5.05	2.46	4.6	0.56	0.25	0.45	4.03667	0.42	GO:0016021;GO:000552	CC:integral component of membrane;MF:GTP binding;
Ro08379	-1.00019	0.000495171	6.68	6.38	8.86	9.84	12.31	12.44	7.30667	11.53	GO:000367	MF:nucleic acid binding;
Ro08387	2.97422	0.00289265	0.25	0.31	0.37	0.02	0.02	0.05	0.31	0.03	GO:0071555;GO:0030244;GO:0016021;GO:001676	BP:cell wall organization;BP:cellulose biosynthetic process;CC:integral component of membrane;MF:cellulose synthas;
Ro08388	-2.84167	5.17676e-07	22.58	17.49	22.78	141.48	79.14	123.73	20.95	114.783	------	------
Ro08397	-1.19231	7.44475e-06	19.25	19.38	20.66	36.4	40.98	31.35	19.7633	36.2433	GO:0000398;GO:0009793;GO:0006397;GO:0005634;GO:0008419;GO:001678	BP:mRNA splicing, via spliceosome;BP:embryo development ending in seed dormancy;BP:mRNA processing;CC:nucleus;MF:RNA lariat debranching enzyme activity;MF:hydrolase activity, acting on ester bonds;
Ro08398	-2.78398	0.000463797	0.79	0.43	0.62	2.91	2.8	4.25	0.613333	3.32	GO:0006388;GO:000397	BP:tRNA splicing, via endonucleolytic cleavage and ligation;MF:RNA ligas;
Ro08400	-1.4488	0.00419622	0.6	0.42	0.84	1.06	1.9	1.11	0.62	1.35667	GO:0009630;GO:0048364;GO:0005886;GO:0061630;GO:000367	BP:gravitropism;BP:root development;CC:plasma membrane;MF:ubiquitin protein ligase activity;MF:nucleic acid binding;
Ro08404	-3.55583	6.1814e-09	14.22	12.89	18.73	148.59	125.12	143.92	15.28	139.21	GO:0006457;GO:005108	BP:protein folding;MF:unfolded protein binding;
Ro08406	1.32958	0.000745115	40.15	27.74	51.17	8.13	11.52	16.86	39.6867	12.17	GO:0005737;GO:001686	CC:cytoplasm;MF:intramolecular transferase activity, phosphotransferases;
Ro08409	-2.64796	8.48298e-06	24.62	20.93	10.71	80.84	141.94	61.79	18.7533	94.8567	GO:0006782;GO:0050661;GO:000888	BP:protoporphyrinogen IX biosynthetic process;MF:NADP binding;MF:glutamyl-tRNA reductase activity;
Ro08414	1.66722	5.66522e-05	8.32	8.1	7.89	2.07	2.21	2.22	8.10333	2.16667	GO:0046686;GO:0034635;GO:0002229;GO:0016021;GO:000950	BP:response to cadmium ion;BP:glutathione transport;BP:defense response to oomycetes;CC:integral component of membrane;CC:chloroplast;
Ro08429	1.18578	0.00190597	22.83	22.84	24.62	8.92	12.04	3.85	23.43	8.27	GO:0016747;GO:000367	MF:transferase activity, transferring acyl groups other than amino-acyl groups;MF:DNA binding;
Ro08430	-1.31656	0.00407038	7.73	8.45	10.43	5.75	12.89	27.58	8.87	15.4067	GO:001674	MF:transferase activity;
Ro08442	-1.1372	0.00125458	9.04	7.27	10.81	15.05	12.13	18.7	9.04	15.2933	------	------
Ro08444	1.22183	1.81867e-05	85.01	83.65	83.33	22.89	26.89	29.97	83.9967	26.5833	GO:0007275;GO:0045944;GO:0005634;GO:0043565;GO:0044212;GO:0003700;GO:0000977;GO:0000976;GO:0046983;GO:0008134;GO:000098	BP:multicellular organism development;BP:positive regulation of transcription from RNA polymerase II promoter;CC:nucleus;MF:sequence-specific DNA binding;MF:transcription regulatory region DNA binding;MF:transcription factor activity, sequence-specific DNA binding;MF:RNA polymerase II regulatory region sequence-specific DNA binding;MF:transcription regulatory region sequence-specific DNA binding;…
Ro08461	-1.29715	1.94538e-05	22.95	17.48	20.05	45.08	43.38	45.78	20.16	44.7467	GO:0048364;GO:0009908;GO:0009651;GO:0048366;GO:0006511;GO:1901000;GO:0016579;GO:0051301;GO:0016021;GO:0004843;GO:0004197;GO:0046872;GO:003645	BP:root development;BP:flower development;BP:response to salt stress;BP:leaf development;BP:ubiquitin-dependent protein catabolic process;BP:regulation of response to salt stress;BP:protein deubiquitination;BP:cell division;CC:integral component of membrane;MF:thiol-dependent ubiquitin-specific protease activity;MF:cysteine-type endopeptidase activity;MF:metal ion binding;MF:thiol-dependent ubiqu…
Ro08472	-1.09928	0.000231607	31.45	23.8	27.23	49.42	44.17	42.27	27.4933	45.2867	GO:001678	MF:hydrolase activity;
Ro08480	-1.37976	0.000188401	6.27	2.16	2.68	8.74	10.75	10.08	3.70333	9.85667	GO:000573	CC:mitochondrion;
Ro08482	-2.4432	3.76486e-06	42.81	45.67	46.63	135.3	150.55	272.14	45.0367	185.997	------	------
Ro08489	-1.05891	2.07567e-05	10.02	9.33	9.43	15.86	17.32	14.29	9.59333	15.8233	GO:0045717;GO:0005737;GO:0080008;GO:0005829;GO:0009506;GO:0005886;GO:000563	BP:negative regulation of fatty acid biosynthetic process;CC:cytoplasm;CC:Cul4-RING E3 ubiquitin ligase complex;CC:cytosol;CC:plasmodesma;CC:plasma membrane;CC:nucleus;
Ro08495	-1.27589	9.84991e-06	3.74	2.98	3.13	5.54	7.01	6.37	3.28333	6.30667	GO:0015986;GO:0045261;GO:0046933;GO:000367	BP:ATP synthesis coupled proton transport;CC:proton-transporting ATP synthase complex, catalytic core;MF:proton-transporting ATP synthase activity, rotational mechanism;MF:DNA binding;
Ro08505	1.14439	5.53584e-05	220.21	248.77	203.73	63.2	65.77	78.38	224.237	69.1167	GO:0005634;GO:0005886;GO:0000786;GO:0016021;GO:0046982;GO:000367	CC:nucleus;CC:plasma membrane;CC:nucleosome;CC:integral component of membrane;MF:protein heterodimerization activity;MF:DNA binding;
Ro08506	-3.42572	3.31267e-07	1.33	1.42	0.73	9.92	7.77	12.08	1.16	9.92333	GO:0006388;GO:0003972;GO:000552	BP:tRNA splicing, via endonucleolytic cleavage and ligation;MF:RNA ligas;MF:ATP binding;
Ro08516	-1.86194	4.9051e-05	24.27	3.99	10.77	127.4	138.53	148.17	13.01	138.033	GO:0016020;GO:0016021;GO:0022857;GO:0015297;GO:004291	CC:membrane;CC:integral component of membrane;MF:transmembrane transporter activity;MF:antiporter activity;MF:xenobiotic transporter activity;
Ro08518	3.75775	0.00387232	1.84	1.17	1.72	0.24	0	0	1.57667	0.08	------	------
Ro08523	5.1951	0.000344794	2.41	1.29	1.49	0.08	0	0	1.73	0.0266667	------	------
Ro08528	3.31641	0.00363442	1.73	1.61	1.41	0	0.08	0.27	1.58333	0.116667	------	------
Ro08533	-2.10297	0.00382552	2.5	1.94	2.73	3.02	3.59	15.71	2.39	7.44	GO:0046872;GO:000367	MF:metal ion binding;MF:DNA binding;
Ro08534	1.73302	3.61211e-05	13.45	11.5	15.25	3.31	3.18	2.72	13.4	3.07	GO:001602	CC:integral component of membrane;
Ro08535	3.35068	0.00012237	5.2	2.97	4.61	0.39	0.49	0.08	4.26	0.32	------	------
Ro08549	-1.15665	0.000817828	4.82	3.81	5.66	8.19	9.31	6.62	4.76333	8.04	------	------
Ro08552	-2.65583	2.20085e-06	7.29	6.16	3.66	25.95	32.15	26.71	5.70333	28.27	GO:0045893;GO:0006355;GO:0005634;GO:0043565;GO:004698	BP:positive regulation of transcription, DNA-templated;BP:regulation of transcription, DNA-templated;CC:nucleus;MF:sequence-specific DNA binding;MF:protein heterodimerization activity;
Ro08553	-1.06464	0.00702067	7.3	7.67	5.6	15.51	11.89	6.07	6.85667	11.1567	GO:001678	MF:hydrolase activity;
Ro08558	2.13954	2.13386e-06	108.95	97.51	175.74	18.52	29.27	20.85	127.4	22.88	GO:0006635;GO:0003985;GO:0016747;GO:000398	BP:fatty acid beta-oxidation;MF:acetyl-CoA C-acetyltransferase activity;MF:transferase activity, transferring acyl groups other than amino-acyl groups;MF:acetyl-CoA C-acyltransferase activity;
Ro08586	6.65623	0.00222532	15.74	13.16	64.32	0	0	0	31.0733	0	------	------
Ro08593	1.85154	0.00205786	4.47	9.62	14	1.54	2.03	2.43	9.36333	2	------	------
Ro08597	3.38265	0.00304271	0.77	0.9	1.08	0.14	0.05	0	0.916667	0.0633333	GO:0019277;GO:000876	BP:UDP-N-acetylgalactosamine biosynthetic process;MF:UDP-N-acetylglucosamine 1-carboxyvinyltransferase activity;
Ro08606	3.07836	0.000896487	1.19	0.91	0.92	0.08	0.04	0.15	1.00667	0.09	GO:0005773;GO:001602	CC:vacuole;CC:integral component of membrane;
Ro08609	1.26268	0.00290269	6.62	6.56	7.58	2.57	1.83	2.29	6.92	2.23	GO:0032259;GO:000816	BP:methylation;MF:methyltransferase activity;
Ro08613	1.54731	0.000559088	7.19	10.7	16.79	3.91	2.65	2.66	11.56	3.07333	GO:0006874;GO:0070588;GO:0055085;GO:0016021;GO:0005623;GO:0005509;GO:001536	BP:cellular calcium ion homeostasis;BP:calcium ion transmembrane transport;BP:transmembrane transport;CC:integral component of membrane;CC:cell;MF:calcium ion binding;MF:calciu;
Ro08626	3.32852	0.000275487	3.7	2.4	5.91	0.49	0.2	0.2	4.00333	0.296667	------	------
Ro08632	1.53341	0.00457134	4.41	4.54	4.75	1.83	0.63	1.16	4.56667	1.20667	GO:001630	MF:kinase activity;
Ro08640	1.17319	0.00169106	6.8	5.42	5.07	2.46	2.37	1.26	5.76333	2.03	GO:0009507;GO:0016787;GO:0003676;GO:000552	CC:chloroplast;MF:hydrolase activity;MF:nucleic acid binding;MF:ATP binding;
Ro08643	-1.05497	0.00760202	5.79	6.55	8.94	7.79	11.53	14.94	7.09333	11.42	------	------
Ro08647	-1.98484	0.000229938	5.07	5.05	6.49	11.92	10.11	26.65	5.53667	16.2267	------	------
Ro08650	2.42436	1.96851e-06	7.58	4.87	5.12	0.81	1.09	0.7	5.85667	0.866667	GO:0016021;GO:001630	CC:integral component of membrane;MF:kinase activity;
Ro08652	2.66155	7.17899e-05	8.01	14.61	13.89	0.53	3.47	1.8	12.17	1.93333	GO:0016021;GO:001630	CC:integral component of membrane;MF:kinase activity;
Ro08656	5.30432	0.0130391	0.21	0.07	0.08	0	0	0	0.12	0	GO:0016021;GO:001630	CC:integral component of membrane;MF:kinase activity;
Ro08661	1.36397	0.00592251	8.86	6.98	18.75	2.38	3.01	5.13	11.53	3.50667	GO:0006572;GO:0006520;GO:0009058;GO:0010189;GO:0005829;GO:0008483;GO:0004838;GO:003017	BP:tyrosine catabolic process;BP:cellular amino acid metabolic process;BP:biosynthetic process;BP:vitamin E biosynthetic process;CC:cytosol;MF:transaminase activity;MF:L-tyrosin;MF:pyridoxal phosphate binding;
Ro08663	1.185	0.000380289	9.92	9.85	10.86	3.98	4.47	2.32	10.21	3.59	GO:0009639;GO:000995	BP:response to red or far red light;BP:negative gravitropism;
Ro08671	-2.67743	5.31188e-07	4.04	6.83	6.14	26.12	27.5	36.41	5.67	30.01	GO:0005886;GO:000382	CC:plasma membrane;MF:catalytic activity;
Ro08679	6.27157	0.00016974	0.61	0.28	0.35	0.01	0	0	0.413333	0.00333333	GO:0016021;GO:001630	CC:integral component of membrane;MF:kinase activity;
Ro08685	-1.38969	0.000426024	2.19	3.42	2.48	5.03	6.35	5.5	2.69667	5.62667	GO:000573	CC:mitochondrion;
Ro08704	1.0889	0.00558622	8.99	11.16	12.64	2.13	5.42	3.77	10.93	3.77333	GO:0005634;GO:000367	CC:nucleus;MF:DNA binding;
Ro08709	-1.46558	0.00372035	1.7	1.8	1.49	2.93	4.66	3.38	1.66333	3.65667	------	------
Ro08712	-1.38817	0.000115327	2.84	2.23	3.44	5.83	5.41	6.16	2.83667	5.8	GO:0016021;GO:001630	CC:integral component of membrane;MF:kinase activity;
Ro08713	2.20043	2.4928e-05	3.46	2.71	3.96	0.46	0.57	0.69	3.37667	0.573333	GO:0000723;GO:0051321;GO:0006302;GO:0000724;GO:0042138;GO:0007095;GO:0006303;GO:0097552;GO:0030870;GO:0035861;GO:0000014;GO:0008408;GO:0004519;GO:0030145;GO:000829	BP:telomere maintenance;BP:meiotic cell cycle;BP:double-strand break repair;BP:double-strand break repair via homologous recombination;BP:meiotic DNA double-strand break formation;BP:mitotic G2 DNA damage checkpoint;BP:double-strand break repair via nonhomologous end joining;BP:mitochondrial double-strand break repair via homologous recombination;CC:Mre11 complex;CC:site of double-strand break;MF…
Ro08721	-2.68405	8.12149e-07	10.18	8.99	7.94	43.46	47.64	40.03	9.03667	43.71	GO:000550	MF:calcium ion binding;
Ro08726	-3.79405	0.000151544	0.26	0.04	0.14	1.03	1.66	2.39	0.146667	1.69333	GO:0006952;GO:0005524;GO:004353	BP:defense response;MF:ATP binding;MF:ADP binding;
Ro08740	-1.64636	0.00564185	1.92	2.34	2.79	1.71	10.96	5.46	2.35	6.04333	GO:0016021;GO:0004497;GO:0005506;GO:0016705;GO:002003	CC:integral component of membrane;MF:monooxygenase activity;MF:iron ion binding;MF:oxidoreductase activity, acting on paired donors, with incorporation or reduction of molecular oxygen;MF:heme binding;
Ro08751	-2.97617	8.23455e-07	12.46	7.34	7.88	51.76	43.87	85.3	9.22667	60.31	GO:0016021;GO:0005634;GO:0042025;GO:0003700;GO:004356	CC:integral component of membrane;CC:nucleus;CC:host cell nucleus;MF:transcription factor activity, sequence-specific DNA binding;MF:sequence-specific DNA binding;
Ro08761	1.13265	0.000366581	8.66	7.39	7.69	2.25	3.1	3.2	7.91333	2.85	GO:0006281;GO:0004518;GO:0004519;GO:0017108;GO:0048256;GO:0003677;GO:000882	BP:DNA repair;MF:nuclease activity;MF:endonuclease activity;MF:5'-flap endonuclease activity;MF:flap endonuclease activity;MF:DNA binding;MF:crossover junction endodeoxyribonuclease activity;
Ro08770	-1.24294	0.000153846	3.45	4.46	3.55	6.83	8.31	6.44	3.82	7.19333	------	------
Ro08774	1.31613	0.00647775	7.08	6.84	6.73	2.36	2.13	2.46	6.88333	2.31667	GO:0006605;GO:0016021;GO:0003824;GO:002285	BP:protein targeting;CC:integral component of membrane;MF:catalytic activity;MF:transmembrane transporter activity;
Ro08778	1.15879	0.0128732	4.08	4.69	12.98	5.26	4.42	1.47	7.25	3.71667	GO:0042025;GO:000367	CC:host cell nucleus;MF:DNA binding;
Ro08779	-1.06812	0.000459277	4.77	5.07	4.25	6.43	9.28	7.79	4.69667	7.83333	------	------
Ro08791	2.59613	0.0057464	0.3	0.3	0.64	0.02	0.03	0.11	0.413333	0.0533333	GO:0000712;GO:0007131;GO:000950	BP:resolution of meiotic recombination intermediates;BP:reciprocal meiotic recombination;CC:plasmodesma;
Ro08793	-1.10993	0.0017892	93.42	115.16	181.7	263.96	211.49	181.57	130.093	219.007	GO:0033611;GO:0010214;GO:0050832;GO:0046686;GO:0010030;GO:0048046;GO:0009570;GO:0016021;GO:0009506;GO:0050203;GO:0008756;GO:0003824;GO:001687	BP:oxalate catabolic process;BP:seed coat development;BP:defense response to fungus;BP:response to cadmium ion;BP:positive regulation of seed germination;CC:apoplast;CC:chloroplast stroma;CC:integral component of membrane;CC:plasmodesma;MF:oxalate-CoA ligase activity;MF:o-succinylbenzoate-CoA ligase activity;MF:catalytic activity;MF:ligase activity;
Ro08802	-7.36813	1.92346e-07	0.07	0	0	3.86	3.7	2.47	0.0233333	3.34333	GO:0016021;GO:001630	CC:integral component of membrane;MF:kinase activity;
Ro08814	-1.23902	4.22655e-05	27.56	27.59	21.93	51.88	49.22	44.41	25.6933	48.5033	GO:0006378;GO:0005849;GO:0016787;GO:000372	BP:mRNA polyadenylation;CC:mRNA cleavage factor complex;MF:hydrolase activity;MF:mRNA binding;
Ro08830	-1.53254	5.09098e-06	15.65	13.68	16.86	29.89	34.14	37.19	15.3967	33.74	GO:0032259;GO:0008168;GO:000367	BP:methylation;MF:methyltransferase activity;MF:nucleic acid binding;
Ro08832	-2.01904	1.18956e-06	25.24	33.7	39.25	110.31	95.47	103.31	32.73	103.03	GO:1990258;GO:0031167;GO:0032259;GO:0000494;GO:0006364;GO:0032040;GO:0031428;GO:0015030;GO:0008649;GO:1990259;GO:0003723;GO:000816	BP:histone glutamine methylation;BP:rRNA methylation;BP:methylation;BP:box C/D snoRNA 3'-end processing;BP:rRNA processing;CC:small-subunit processome;CC:box C/D snoRNP complex;CC:Cajal body;MF:rRNA methyltransferase activity;MF:histone-glutamine methyltransferase activity;MF:RNA binding;MF:methyltransferase activity;
Ro08839	4.62932	0.00224092	0.58	1.06	1.61	0	0.01	0	1.08333	0.00333333	GO:0048544;GO:0016021;GO:0004674;GO:000552	BP:recognition of pollen;CC:integral component of membrane;MF:protein serine/threonine kinase activity;MF:ATP binding;
Ro08840	-2.32507	7.4528e-08	11.97	11.5	15.58	46.12	53.44	56.71	13.0167	52.09	GO:0006412;GO:0005840;GO:000373	BP:translation;CC:ribosome;MF:structural constituent of ribosome;
Ro08857	-3.94848	1.29231e-07	23.77	19.54	43.17	356.24	287.51	386.02	28.8267	343.257	GO:0008610;GO:0016021;GO:0005506;GO:001649	BP:lipid biosynthetic process;CC:integral component of membrane;MF:iron ion binding;MF:oxidoreductase activity;
Ro08859	2.23535	0.000201104	2.56	1.21	4.96	0.89	0.35	0.58	2.91	0.606667	GO:001602	CC:integral component of membrane;
Ro08862	1.11454	0.00029944	28.03	26.62	23.75	6.32	12.25	11.41	26.1333	9.99333	GO:0005634;GO:000367	CC:nucleus;MF:DNA binding;
Ro08872	2.40253	0.000111475	13.36	10.26	12.23	0.58	3.17	1.69	11.95	1.81333	GO:0043231;GO:0016758;GO:000819	CC:intracellular membrane-bounded organelle;MF:transferase activity, transferring hexosyl groups;MF:UDP-glycosyltransferase activity;
Ro08873	2.9279	1.24034e-05	37.05	42.3	77.18	7.98	4.8	2.58	52.1767	5.12	GO:0016021;GO:0043231;GO:0016758;GO:000819	CC:integral component of membrane;CC:intracellular membrane-bounded organelle;MF:transferase activity, transferring hexosyl groups;MF:UDP-glycosyltransferase activity;
Ro08878	5.54856	0.0132322	0.58	0.31	2.08	0	0	0	0.99	0	GO:001602	CC:integral component of membrane;
Ro08879	-9.87542	1.11307e-06	0	0	0	3.63	3.59	7.26	0	4.82667	GO:0016021;GO:0005524;GO:000467	CC:integral component of membrane;MF:ATP binding;MF:protein kinase activity;
Ro08880	3.25317	2.2296e-05	9.8	13.1	29.41	1.56	1.57	1.06	17.4367	1.39667	GO:001602	CC:integral component of membrane;
Ro08888	3.14967	2.45164e-06	7.58	6.98	12.02	0.92	0.98	0.45	8.86	0.783333	GO:001675	MF:transferase activity, transferring hexosyl groups;
Ro08890	-2.34757	3.001e-07	19.23	13.24	16.86	42.28	77.86	64.18	16.4433	61.44	GO:0006873;GO:0016021;GO:0005623;GO:000830	BP:cellular ion homeostasis;CC:integral component of membrane;CC:cell;MF:voltage-gated anion channel activity;
Ro08894	2.84475	0.000635827	3.13	1.46	0.82	0.18	0.26	0.15	1.80333	0.196667	GO:0055072;GO:0006826;GO:0016021;GO:0046658;GO:0005886;GO:0008447;GO:0004322;GO:0005507;GO:001649	BP:iron ion homeostasis;BP:iron ion transport;CC:integral component of membrane;CC:anchored component of plasma membrane;CC:plasma membrane;MF:L-ascorbate oxidase activity;MF:ferroxidase activity;MF:copper ion binding;MF:oxidoreductase activity;
Ro08897	-5.40242	0.00169275	0	0	0.04	0.14	0.25	1.14	0.0133333	0.51	GO:0030001;GO:004687	BP:metal ion transport;MF:metal ion binding;
Ro08899	2.4106	0.00136512	4.37	4.21	12.36	1.16	1.3	0.57	6.98	1.01	GO:0019388;GO:0006012;GO:0033499;GO:0005829;GO:000397	BP:galactose catabolic process;BP:galactose metabolic process;BP:galactose catabolic process via UDP-galactose;CC:cytosol;MF:UDP-glucose 4-epimerase activity;
Ro08903	-8.43864	1.84515e-08	40.57	29.35	34.03	7387.28	8326.88	12384.8	34.65	9366.31	GO:0006457;GO:0034605;GO:0050821;GO:0005737;GO:0005829;GO:0005886;GO:0032991;GO:0048471;GO:0009986;GO:0051082;GO:000552	BP:protein folding;BP:cellular response to heat;BP:protein stabilization;CC:cytoplasm;CC:cytosol;CC:plasma membrane;CC:macromolecular complex;CC:perinuclear region of cytoplasm;CC:cell surface;MF:unfolded protein binding;MF:ATP binding;
Ro08904	3.04525	0.00191716	0.62	0.99	2.26	0.19	0.04	0.12	1.29	0.116667	GO:0006096;GO:0005737;GO:0009570;GO:0030955;GO:0016301;GO:0000287;GO:000474	BP:glycolytic process;CC:cytoplasm;CC:chloroplast stroma;MF:potassium ion binding;MF:kinase activity;MF:magnesium ion binding;MF:pyruvate kinase activity;
Ro08907	1.40222	0.00347032	13.16	10.46	15.94	3.94	4.65	2.91	13.1867	3.83333	GO:0009579;GO:0016021;GO:000481	CC:thylakoid;CC:integral component of membrane;MF:aminoacyl-tRNA ligase activity;
Ro08915	3.36582	3.49799e-05	7.82	4.61	4.29	0.35	0.77	0.29	5.57333	0.47	GO:0055072;GO:0006826;GO:0016021;GO:0046658;GO:0005886;GO:0004322;GO:0005507;GO:001649	BP:iron ion homeostasis;BP:iron ion transport;CC:integral component of membrane;CC:anchored component of plasma membrane;CC:plasma membrane;MF:ferroxidase activity;MF:copper ion binding;MF:oxidoreductase activity;
Ro08922	2.93571	0.00579859	0.63	0.22	0.33	0.06	0.03	0.03	0.393333	0.04	GO:0033314;GO:0010212;GO:0006260;GO:000563	BP:mitotic DNA replication checkpoint;BP:response to ionizing radiation;BP:DNA replication;CC:nucleus;
Ro08929	-1.87298	0.00885455	0.62	0.44	2.75	3.15	4.08	2.27	1.27	3.16667	------	------
Ro08934	2.3914	0.000514915	1.74	1.32	1.65	0.3	0.12	0.27	1.57	0.23	GO:0006813;GO:0016021;GO:0016020;GO:001507	BP:potassium ion transport;CC:integral component of membrane;CC:membrane;MF:potassium ion transmembrane transporter activity;
Ro08936	-1.66115	0.000164154	1.55	1.18	2.19	4.66	5.15	2.87	1.64	4.22667	GO:0006952;GO:0016021;GO:0022857;GO:0005524;GO:004353	BP:defense response;CC:integral component of membrane;MF:transmembrane transporter activity;MF:ATP binding;MF:ADP binding;
Ro08944	-1.44825	0.00064007	26.09	21.91	20.8	33.97	37.12	74.49	22.9333	48.5267	GO:0006352;GO:000370	BP:DNA-templated transcription, initiation;MF:transcription factor activity, sequence-specific DNA binding;
Ro08946	1.73893	5.58272e-05	15.46	17.02	33.17	5.33	6.2	4.04	21.8833	5.19	GO:0016021;GO:0042626;GO:0016887;GO:000552	CC:integral component of membrane;MF:ATPase activity, coupled to transmembrane movement of substances;MF:ATPase activity;MF:ATP binding;
Ro08957	3.00276	0.00853518	0.94	0.53	0.86	0.04	0	0.17	0.776667	0.07	GO:0055072;GO:0006826;GO:0016021;GO:0046658;GO:0005886;GO:0004322;GO:0005507;GO:001649	BP:iron ion homeostasis;BP:iron ion transport;CC:integral component of membrane;CC:anchored component of plasma membrane;CC:plasma membrane;MF:ferroxidase activity;MF:copper ion binding;MF:oxidoreductase activity;
Ro08959	-2.56218	6.9873e-06	4.96	3.19	4.1	18.53	12.5	27.64	4.08333	19.5567	GO:001602	CC:integral component of membrane;
Ro08960	-1.67443	1.96505e-05	10.93	9.88	10.21	17.37	27.75	39.38	10.34	28.1667	GO:0016021;GO:000521	CC:integral component of membrane;MF:ion channel activity;
Ro08961	1.57482	0.00175655	41.44	65.77	57.39	21.79	12.95	6.92	54.8667	13.8867	GO:0008643;GO:0016021;GO:0005886;GO:005111	BP:carbohydrate transport;CC:integral component of membrane;CC:plasma membrane;MF:sugar transmembrane transporter activity;
Ro08962	1.91538	3.34725e-05	25.87	37.56	35.17	8.51	5.03	6.54	32.8667	6.69333	GO:0008643;GO:0016021;GO:0005886;GO:005111	BP:carbohydrate transport;CC:integral component of membrane;CC:plasma membrane;MF:sugar transmembrane transporter activity;
Ro08970	3.26788	0.00157832	2.5	4.47	2.73	0.45	0.28	0	3.23333	0.243333	------	------
Ro08977	2.59112	0.000139707	1.2	0.84	1.11	0.07	0.18	0.17	1.05	0.14	------	------
Ro08985	-3.31913	2.76474e-06	2.6	2.73	1.96	14.97	20.29	21.5	2.43	18.92	GO:001602	CC:integral component of membrane;
Ro08991	2.22212	3.19965e-05	13.82	12.98	5.36	2.14	1.24	1.5	10.72	1.62667	GO:0005737;GO:0005829;GO:0004252;GO:0004175;GO:0070012;GO:007000	CC:cytoplasm;CC:cytosol;MF:serine-type endopeptidase activity;MF:endopeptidase activity;MF:oligopeptidase activity;MF:serine-type exopeptidase activity;
Ro08993	-1.09625	0.000217627	36.24	35.02	38.65	74.09	66.33	44.82	36.6367	61.7467	GO:0055072;GO:0006826;GO:0005886;GO:0004322;GO:0005507;GO:001649	BP:iron ion homeostasis;BP:iron ion transport;CC:plasma membrane;MF:ferroxidase activity;MF:copper ion binding;MF:oxidoreductase activity;
Ro08998	1.46737	0.00482417	8.83	7.85	10.98	1.73	4.43	1.05	9.22	2.40333	GO:0000398;GO:000568	BP:mRNA splicing, via spliceosome;CC:U12-type spliceosomal complex;
Ro09004	-1.02456	0.00500514	17.11	23.4	31.11	32.97	45.33	59.67	23.8733	45.99	GO:001602	CC:integral component of membrane;
Ro09009	-1.14572	3.22539e-05	9.74	8.04	10.64	14.42	19.67	16.14	9.47333	16.7433	GO:0009742;GO:0005524;GO:000467	BP:brassinosteroid mediated signaling pathway;MF:ATP binding;MF:protein kinase activity;
Ro09010	2.06976	1.72422e-05	9.94	9.24	10.38	1.4	1.66	2.43	9.85333	1.83	GO:0016021;GO:002285	CC:integral component of membrane;MF:transmembrane transporter activity;
Ro09011	-1.90379	2.92135e-05	10.41	15.13	14.44	27.09	44.68	43.3	13.3267	38.3567	GO:000367	MF:DNA binding;
Ro09013	-2.02679	2.76449e-05	6.95	6.69	8.49	16.13	16.91	31.61	7.37667	21.55	GO:0018401;GO:0005802;GO:0005783;GO:0016021;GO:0005768;GO:0031418;GO:0016705;GO:000550	BP:peptidyl-proline hydroxylation to 4-hydroxy-L-proline;CC:trans-Golgi network;CC:endoplasmic reticulum;CC:integral component of membrane;CC:endosome;MF:L-ascorbic acid binding;MF:oxidoreductase activity, acting on paired donors, with incorporation or reduction of molecular oxygen;MF:iron ion binding;
Ro09019	2.40418	1.75681e-05	82.4	130.58	224.89	24.56	17.48	21.32	145.957	21.12	GO:0016021;GO:0003676;GO:007194	CC:integral component of membrane;MF:nucleic acid binding;MF:FAD binding;
Ro09022	2.50752	0.00211585	16.09	7.95	2.28	1.22	1.12	1.26	8.77333	1.2	GO:0004252;GO:007000	MF:serine-type endopeptidase activity;MF:serine-type exopeptidase activity;
Ro09026	-1.49539	1.37774e-05	22.03	29.51	24.46	58.46	54.47	49.8	25.3333	54.2433	GO:0004497;GO:0071949;GO:000367	MF:monooxygenase activity;MF:FAD binding;MF:nucleic acid binding;
Ro09032	2.04425	0.00119648	8.55	5.06	5.77	1.52	1.25	0.85	6.46	1.20667	GO:0009691;GO:0005829;GO:0005634;GO:0016787;GO:001679	BP:cytokinin biosynthetic process;CC:cytosol;CC:nucleus;MF:hydrolase activity;MF:hydrolase activity, hydrolyzing N-glycosyl compounds;
Ro09038	2.20751	0.00582703	45.56	41.99	107.13	3.41	4.67	23.68	64.8933	10.5867	GO:0010224;GO:0046872;GO:0045486;GO:0051213;GO:001649	BP:response to UV-B;MF:metal ion binding;MF:naringenin 3-dioxygenase activity;MF:dioxygenase activity;MF:oxidoreductase activity;
Ro09053	-2.15553	4.75697e-05	3.47	6.21	2.57	13.85	17.94	11.95	4.08333	14.58	GO:001602	CC:integral component of membrane;
Ro09056	-1.54624	8.90014e-05	6.66	7.89	7.73	20.37	13.69	16.04	7.42667	16.7	GO:001602	CC:integral component of membrane;
Ro09068	-1.12022	0.000245656	6.81	6.22	6.79	9.74	8.57	14.31	6.60667	10.8733	GO:000374	MF:translation elongation factor activity;
Ro09078	1.14603	0.000380089	780.31	671.05	543.53	267.74	198.22	207.66	664.963	224.54	GO:0045454;GO:0006662;GO:0005623;GO:001503	BP:cell redox homeostasis;BP:glycerol ether metabolic process;CC:cell;MF:protein disulfide oxidoreductase activity;
Ro09084	-2.09518	1.21312e-06	29.2	28.53	39.6	122.03	114.11	91.11	32.4433	109.083	GO:0006457;GO:0048471;GO:0005783;GO:0051082;GO:000552	BP:protein folding;CC:perinuclear region of cytoplasm;CC:endoplasmic reticulum;MF:unfolded protein binding;MF:ATP binding;
Ro09086	-5.89049	0.00637231	0	0	0	0.07	0.85	0.43	0	0.45	GO:0006979;GO:0042744;GO:0005576;GO:0020037;GO:0046872;GO:000460	BP:response to oxidative stress;BP:hydrogen peroxide catabolic process;CC:extracellular region;MF:heme binding;MF:metal ion binding;MF:peroxidase activity;
Ro09091	-1.03754	0.00101917	43.42	35.05	31.19	28.89	43.21	27.37	36.5533	33.1567	GO:000552	MF:GTP binding;
Ro09095	1.24386	0.000838924	41.32	37.28	35.72	13.49	10.31	12.76	38.1067	12.1867	GO:0045893;GO:0005634;GO:0003700;GO:0043565;GO:004421	BP:positive regulation of transcription, DNA-templated;CC:nucleus;MF:transcription factor activity, sequence-specific DNA binding;MF:sequence-specific DNA binding;MF:transcription regulatory region DNA binding;
Ro09108	-1.45544	5.86118e-05	112.34	83.53	79.7	250.06	194.09	188.29	91.8567	210.813	GO:0006231;GO:0046654;GO:0016021;GO:0004518;GO:0004799;GO:000414	BP:dTMP biosynthetic process;BP:tetrahydrofolate biosynthetic process;CC:integral component of membrane;MF:nuclease activity;MF:thymidylate synthase activity;MF:dihydrofolate reductase activity;
Ro09129	-1.90977	3.70769e-06	138.2	127.1	136.68	277.04	445.12	376.9	133.993	366.353	------	------
Ro09133	2.41269	0.00724202	1.83	2.99	3.65	0.27	0.82	0.14	2.82333	0.41	GO:0046081;GO:0006226;GO:0000287;GO:000417	BP:dUTP catabolic process;BP:dUMP biosynthetic process;MF:magnesium ion binding;MF:dUTP diphosphatase activity;
Ro09135	-1.15538	0.00290797	6.3	4.54	5.75	5.44	15.77	8.68	5.53	9.96333	GO:0005975;GO:0006094;GO:0006096;GO:0016021;GO:0046658;GO:0004347;GO:0004553;GO:004297	BP:carbohydrate metabolic process;BP:gluconeogenesis;BP:glycolytic process;CC:integral component of membrane;CC:anchored component of plasma membrane;MF:glucose-6-phosphate isomerase activity;MF:hydrolase activity, hydrolyzing O-glycosyl compounds;MF:glucan endo-1,3-beta-D-glucosidase activity;
Ro09140	2.50141	5.09249e-08	34.47	37	37.21	4.1	5.66	5.35	36.2267	5.03667	GO:0032259;GO:000816	BP:methylation;MF:methyltransferase activity;
Ro09142	1.568	0.0108963	2.81	6.21	5.96	0.69	1.86	1.42	4.99333	1.32333	GO:0006952;GO:000557	BP:defense response;CC:extracellular region;
Ro09146	1.81117	5.92897e-07	79.27	69.39	70.53	14.85	21.52	13.64	73.0633	16.67	GO:0006869;GO:0016021;GO:0005783;GO:000828	BP:lipid transport;CC:integral component of membrane;CC:endoplasmic reticulum;MF:lipid binding;
Ro09153	-1.05818	0.000938653	14.46	18.42	22.11	23.5	43.6	24.01	18.33	30.37	------	------
Ro09154	2.01768	0.000354851	5.43	6.97	7.34	2.07	0.94	0.77	6.58	1.26	GO:0016021;GO:0005506;GO:0016705;GO:0004497;GO:002003	CC:integral component of membrane;MF:iron ion binding;MF:oxidoreductase activity, acting on paired donors, with incorporation or reduction of molecular oxygen;MF:monooxygenase activity;MF:heme binding;
Ro09163	-3.44806	2.79824e-08	25.93	28.72	27.31	220.55	181.15	284.54	27.32	228.747	GO:0006511;GO:0071712;GO:0016021;GO:0016874;GO:0044390;GO:006163	BP:ubiquitin-dependent protein catabolic process;BP:ER-associated misfolded protein catabolic process;CC:integral component of membrane;MF:ligase activity;MF:ubiquitin-like protein conjugating enzyme binding;MF:ubiquitin protein ligase activity;
Ro09168	-1.43716	0.00264494	6.87	2.62	3.66	5.58	14.98	8.21	4.38333	9.59	GO:0016021;GO:0005506;GO:0016705;GO:0004497;GO:002003	CC:integral component of membrane;MF:iron ion binding;MF:oxidoreductase activity, acting on paired donors, with incorporation or reduction of molecular oxygen;MF:monooxygenase activity;MF:heme binding;
Ro09182	1.88348	2.05402e-06	28.02	32.37	43.76	8.02	6.99	7.03	34.7167	7.34667	GO:0016021;GO:000823	CC:integral component of membrane;MF:serine-type peptidase activity;
Ro09186	1.14508	0.00658565	12.56	12.73	12.79	3.68	7.35	3.55	12.6933	4.86	GO:0006952;GO:000557	BP:defense response;CC:extracellular region;
Ro09203	-6.43168	0.00147094	0	0	0	4.02	11.48	3.3	0	6.26667	GO:0016021;GO:0004674;GO:0005524;GO:000467	CC:integral component of membrane;MF:protein serine/threonine kinase activity;MF:ATP binding;MF:protein kinase activity;
Ro09213	2.75123	0.000144142	13.34	34.36	44.66	3.47	3.51	3.19	30.7867	3.39	GO:005109	BP:positive regulation of sequence-specific DNA binding transcription factor activity;
Ro09234	1.05632	0.000357493	13.48	16.63	20.18	6.27	6.55	5.72	16.7633	6.18	GO:001602	CC:integral component of membrane;
Ro09238	-2.34955	0.00494695	0.16	0.12	0.4	0.54	1.5	0.79	0.226667	0.943333	GO:001602	CC:integral component of membrane;
Ro09246	2.90316	8.83695e-07	23.49	17.49	24.19	2.8	2.17	1.76	21.7233	2.24333	GO:000550	MF:calcium ion binding;
Ro09250	1.69181	0.0102967	0.56	1.2	1.51	0.29	0.3	0.2	1.09	0.263333	------	------
Ro09254	-1.00663	0.000935914	690.02	641.14	630.24	966.6	1012.12	880.7	653.8	953.14	------	------
Ro09257	-1.37659	0.0015004	2.52	2.64	3.35	5.1	3.85	8.1	2.83667	5.68333	GO:0006351;GO:0003700;GO:004356	BP:transcription, DNA-templated;MF:transcription factor activity, sequence-specific DNA binding;MF:sequence-specific DNA binding;
Ro09260	7.31447	0.000932382	0.81	0.13	0.88	0	0	0	0.606667	0	GO:0016021;GO:000438	CC:integral component of membrane;MF:helicase activity;
Ro09270	1.98733	0.0107557	0.81	0.6	0.76	0.13	0.19	0.1	0.723333	0.14	GO:000808	MF:N-acetyltransferase activity;
Ro09276	1.56201	0.00477758	7.02	6.61	15.24	1.13	3.32	3.21	9.62333	2.55333	GO:001602	CC:integral component of membrane;
Ro09313	-2.59741	0.00778132	0.07	0.13	0.07	0.22	0.49	0.65	0.09	0.453333	GO:0016021;GO:000827	CC:integral component of membrane;MF:zinc ion binding;
Ro09328	-4.5603	0.00836591	0	0.11	0	0	1.61	0.86	0.0366667	0.823333	GO:001602	CC:integral component of membrane;
Ro09336	2.46363	1.35745e-05	49.97	36.97	25.67	2.27	4.01	5.42	37.5367	3.9	GO:000557	CC:extracellular region;
Ro09343	1.29804	0.00120109	289.16	325.01	384.08	70.12	90.62	152.62	332.75	104.453	GO:0006556;GO:0006730;GO:0005829;GO:0004478;GO:0046872;GO:000552	BP:S-adenosylmethionine biosynthetic process;BP:one-carbon metabolic process;CC:cytosol;MF:methionine adenosyltransferase activity;MF:metal ion binding;MF:ATP binding;
Ro09357	-1.30693	6.60744e-05	5.23	6.59	6.39	9.73	11.17	13.8	6.07	11.5667	GO:0034724;GO:0006368;GO:0032968;GO:0035101;GO:0042393;GO:003149	BP:DNA replication-independent nucleosome organization;BP:transcription elongation from RNA polymerase II promoter;BP:positive regulation of transcription elongation from RNA polymerase II promoter;CC:FACT complex;MF:histone binding;MF:nucleosome binding;
Ro09362	4.27734	0.00390373	0.36	0.49	0.78	0	0	0.05	0.543333	0.0166667	GO:0071555;GO:0005975;GO:0016021;GO:0005576;GO:000465	BP:cell wall organization;BP:carbohydrate metabolic process;CC:integral component of membrane;CC:extracellular region;MF:polygalacturonase activity;
Ro09364	-4.70403	4.30779e-05	0	0.32	0.46	2.78	7.83	5.91	0.26	5.50667	------	------
Ro09368	-1.34122	9.42986e-05	12.21	10.93	9.98	20.05	39.95	18.23	11.04	26.0767	GO:0006306;GO:0006346;GO:0036123;GO:0044030;GO:0000792;GO:0000775;GO:004239	BP:DNA methylation;BP:methylation-dependent chromatin silencing;BP:histone H3-K9 dimethylation;BP:regulation of DNA methylation;CC:heterochromatin;CC:chromosome, centromeric region;MF:histone binding;
Ro09372	-2.55364	0.00188576	1.2	1.87	12.97	11.76	10.37	16.53	5.34667	12.8867	GO:0016021;GO:0016887;GO:0005524;GO:001540	CC:integral component of membrane;MF:ATPase activity;MF:ATP binding;MF:monosaccharide-transporting ATPase activity;
Ro09376	1.73544	0.00660676	19.6	12.11	8.83	4.33	1.59	3.23	13.5133	3.05	------	------
Ro09378	2.10815	4.80862e-07	398.72	389.67	314.85	67.3	61.1	69.11	367.747	65.8367	GO:000451	MF:endonuclease activity;
Ro09387	1.18996	0.000314128	2.77	2.69	3.73	1.02	1.29	0.92	3.06333	1.07667	GO:0016021;GO:0016887;GO:000552	CC:integral component of membrane;MF:ATPase activity;MF:ATP binding;
Ro09390	-3.99703	0.00277724	0.05	0.05	0	0.3	0.78	0.61	0.0333333	0.563333	------	------
Ro09394	-1.26936	0.00442967	14.13	20.84	34.48	29.11	67.9	32.89	23.15	43.3	------	------
Ro09396	-1.78318	0.00191157	2.93	4.57	4.69	12.64	8.07	11.26	4.06333	10.6567	GO:0016554;GO:0030246;GO:0005524;GO:000467	BP:cytidine to uridine editing;MF:carbohydrate binding;MF:ATP binding;MF:protein kinase activity;
Ro09398	1.58191	1.88117e-05	20.51	16.67	24.46	6.16	6.53	3.62	20.5467	5.43667	GO:000827	MF:zinc ion binding;
Ro09405	-1.81478	0.000200395	7.77	7.41	10.89	16.06	18.76	34.74	8.69	23.1867	------	------
Ro09415	-1.9077	1.54174e-07	13.48	11.23	13.92	33.58	38.66	38.86	12.8767	37.0333	GO:0006793;GO:001646	BP:phosphorus metabolic process;MF:pyrophosphatase activity;
Ro09420	-2.07034	1.41004e-06	175.17	226.04	176.63	661.09	542.45	652.74	192.613	618.76	GO:0010583;GO:000551	BP:response to cyclopentenone;MF:calmodulin binding;
Ro09424	-1.62091	7.98064e-06	7.07	5.85	7.52	13.13	14.69	19.86	6.81333	15.8933	GO:004687	MF:metal ion binding;
Ro09427	-6.20667	0.00196447	0	0	0	1.4	1.1	2.05	0	1.51667	GO:0016021;GO:0016301;GO:003024	CC:integral component of membrane;MF:kinase activity;MF:polysaccharide binding;
Ro09429	1.31447	7.30116e-05	5.3	6.08	6.53	1.87	2.44	1.68	5.97	1.99667	GO:000367	MF:nucleic acid binding;
Ro09430	1.29539	1.06326e-05	12.72	11.6	12.63	4.04	4.94	3.17	12.3167	4.05	GO:0008408;GO:000367	MF:3'-5' exonuclease activity;MF:nucleic acid binding;
Ro09437	-1.01944	0.00020591	20.16	17.73	19.01	33.14	32.98	50.49	18.9667	38.87	GO:0006338;GO:0016021;GO:003101	BP:chromatin remodeling;CC:integral component of membrane;CC:Ino80 complex;
Ro09454	1.24074	0.000225265	30.66	23.3	24.29	8.85	7.57	9.18	26.0833	8.53333	GO:0009073;GO:0019632;GO:0009507;GO:0016301;GO:0000287;GO:000476	BP:aromatic amino acid family biosynthetic process;BP:shikimate metabolic process;CC:chloroplast;MF:kinase activity;MF:magnesium ion binding;MF:shikimate kinase activity;
Ro09457	-1.00131	0.000441808	28.36	26.51	26.01	47.56	51.03	31.14	26.96	43.2433	GO:0010072;GO:000635	BP:primary shoot apical meristem specification;BP:regulation of transcription, DNA-templated;
Ro09462	-1.50713	0.000125462	23.26	19.81	36.72	33.96	126.87	39.08	26.5967	66.6367	GO:0046274;GO:0006826;GO:0055072;GO:0048046;GO:0005886;GO:0052716;GO:0004322;GO:000550	BP:lignin catabolic process;BP:iron ion transport;BP:iron ion homeostasis;CC:apoplast;CC:plasma membrane;MF:hydroquinon;MF:ferroxidase activity;MF:copper ion binding;
Ro09465	-3.76863	3.62921e-05	7.6	11.25	34.81	83.69	274.67	212.87	17.8867	190.41	GO:0046274;GO:0006826;GO:0055072;GO:0048046;GO:0005886;GO:0052716;GO:0004322;GO:000550	BP:lignin catabolic process;BP:iron ion transport;BP:iron ion homeostasis;CC:apoplast;CC:plasma membrane;MF:hydroquinon;MF:ferroxidase activity;MF:copper ion binding;
Ro09470	1.83807	0.0012892	1.55	1.7	2.64	0.26	0.56	0.47	1.96333	0.43	GO:0005737;GO:0005829;GO:1990904;GO:0005634;GO:0008143;GO:0008266;GO:0003723;GO:000373	CC:cytoplasm;CC:cytosol;CC:ribonucleoprotein complex;CC:nucleus;MF:pol;MF:pol;MF:RNA binding;MF:mRNA 3'-UTR binding;
Ro09472	-3.47072	1.88089e-06	6.79	6.79	8.64	23.89	76.37	77.99	7.40667	59.4167	GO:0046274;GO:0006826;GO:0055072;GO:0048046;GO:0005886;GO:0052716;GO:0004322;GO:000550	BP:lignin catabolic process;BP:iron ion transport;BP:iron ion homeostasis;CC:apoplast;CC:plasma membrane;MF:hydroquinon;MF:ferroxidase activity;MF:copper ion binding;
Ro09477	1.27385	0.00102375	44.13	22.07	38.67	13.42	8.15	12.45	34.9567	11.34	GO:0016301;GO:000430	MF:kinase activity;MF:ethanolamine kinase activity;
Ro09478	1.13802	0.000876262	9.74	9.1	9.35	2.38	4.14	3.82	9.39667	3.44667	GO:0008643;GO:0005794;GO:0016021;GO:0015297;GO:0005338;GO:0022857;GO:000545	BP:carbohydrate transport;CC:Golgi apparatus;CC:integral component of membrane;MF:antiporter activity;MF:nucleotide-sugar transmembrane transporter activity;MF:transmembrane transporter activity;MF:UDP-galactose transmembrane transporter activity;
Ro09483	-1.02843	6.07739e-05	9.74	9.52	8.98	12.51	14.97	16.88	9.41333	14.7867	GO:0046856;GO:001678	BP:phosphatidylinositol dephosphorylation;MF:hydrolase activity;
Ro09488	1.3709	0.00431356	9.81	10.91	12.61	1.85	4.82	3.46	11.11	3.37667	GO:0006886;GO:0032482;GO:0005774;GO:0012505;GO:0003924;GO:000552	BP:intracellular protein transport;BP:Rab protein signal transduction;CC:vacuolar membrane;CC:endomembrane system;MF:GTPase activity;MF:GTP binding;
Ro09495	1.48284	0.00119483	5.77	5.97	7.52	1.89	2.63	0.99	6.42	1.83667	GO:0018230;GO:0006612;GO:0005794;GO:0005783;GO:0016021;GO:001970	BP:peptidyl-L-cysteine S-palmitoylation;BP:protein targeting to membrane;CC:Golgi apparatus;CC:endoplasmic reticulum;CC:integral component of membrane;MF:protein-cysteine S-palmitoyltransferase activity;
Ro09497	1.09107	0.000559791	287.22	293.06	382.86	144.99	115.68	96.88	321.047	119.183	GO:0006979;GO:0042744;GO:0005576;GO:0009505;GO:0009506;GO:0020037;GO:0046872;GO:000460	BP:response to oxidative stress;BP:hydrogen peroxide catabolic process;CC:extracellular region;CC:plant-type cell wall;CC:plasmodesma;MF:heme binding;MF:metal ion binding;MF:peroxidase activity;
Ro09502	-1.27397	6.31006e-06	7.75	5.82	7.16	12.31	15.81	13.99	6.91	14.0367	GO:0003723;GO:0003724;GO:0003676;GO:0005524;GO:000438	MF:RNA binding;MF:RNA helicase activity;MF:nucleic acid binding;MF:ATP binding;MF:helicase activity;
Ro09519	-4.14034	4.01247e-08	4.74	5.78	4.73	83.64	72.95	49.1	5.08333	68.5633	GO:0005634;GO:0000786;GO:0016021;GO:0046982;GO:000367	CC:nucleus;CC:nucleosome;CC:integral component of membrane;MF:protein heterodimerization activity;MF:DNA binding;
Ro09529	-1.18264	0.000101713	17.59	14.85	17.61	29.26	26.31	34.12	16.6833	29.8967	GO:000575	CC:mitochondrial intermembrane space;
Ro09531	1.67657	0.00193356	3.37	1.76	3.17	0.76	0.77	0.54	2.76667	0.69	GO:001602	CC:integral component of membrane;
Ro09534	-7.33512	0.00438554	0	0	0	2.97	0	1.96	0	1.64333	GO:0017003;GO:0017004;GO:0016021;GO:0005886;GO:0020037;GO:001630	BP:protein-heme linkage;BP:cytochrome complex assembly;CC:integral component of membrane;CC:plasma membrane;MF:heme binding;MF:kinase activity;
Ro09537	-1.22766	2.08186e-05	13.51	10.94	11.98	21.85	21.66	21.2	12.1433	21.57	------	------
Ro09539	-1.12173	0.000842486	2.91	2.19	2.28	4.12	4.2	4.25	2.46	4.19	GO:0032502;GO:0009658;GO:0006355;GO:0007005;GO:0005739;GO:0009507;GO:000369	BP:developmental process;BP:chloroplast organization;BP:regulation of transcription, DNA-templated;BP:mitochondrion organization;CC:mitochondrion;CC:chloroplast;MF:double-stranded DNA binding;
Ro09556	3.16422	0.00451081	3.46	1.75	0.68	0.25	0.25	0	1.96333	0.166667	GO:0016021;GO:0016746;GO:000384	CC:integral component of membrane;MF:transferase activity, transferring acyl groups;MF:1-acylglycerol-3-phosphate O-acyltransferase activity;
Ro09566	1.28584	0.00203791	7.51	4.91	5.98	1.38	3.2	1.5	6.13333	2.02667	------	------
Ro09574	1.49691	3.74014e-05	19.67	17.59	12.84	3.87	6.06	4.24	16.7	4.72333	GO:0006081;GO:001662	BP:cellular aldehyde metabolic process;MF:oxidoreductase activity, acting on the aldehyde or oxo group of donors, NAD or NADP as acceptor;
Ro09581	-1.02314	0.00445497	13.57	11.75	7.21	11.13	19.56	21.51	10.8433	17.4	GO:000662	BP:lipid metabolic process;
Ro09595	1.67968	1.43538e-05	50.59	44.65	37.14	10.46	8.73	12.99	44.1267	10.7267	GO:0006633;GO:0009416;GO:0080167;GO:0009409;GO:0005783;GO:0016021;GO:001674	BP:fatty acid biosynthetic process;BP:response to light stimulus;BP:response to karrikin;BP:response to cold;CC:endoplasmic reticulum;CC:integral component of membrane;MF:transferase activity, transferring acyl groups other than amino-acyl groups;
Ro09598	2.24782	0.00855779	1.42	1.79	2.07	0.53	0.05	0.22	1.76	0.266667	GO:0032049;GO:0016787;GO:000460	BP:cardiolipin biosynthetic process;MF:hydrolase activity;MF:phosphatidate cytidylyltransferase activity;
Ro09599	1.42756	0.000850007	7.43	8.57	9.58	2.3	2.36	1.12	8.52667	1.92667	GO:0071577;GO:0016020;GO:0016021;GO:0046873;GO:000538	BP:zinc II ion transmembrane transport;CC:membrane;CC:integral component of membrane;MF:metal ion transmembrane transporter activity;MF:zinc ion transmembrane transporter activity;
Ro09605	1.89327	2.92218e-06	37.23	40.9	26.12	7.87	8.54	5.95	34.75	7.45333	GO:0016021;GO:0016887;GO:000552	CC:integral component of membrane;MF:ATPase activity;MF:ATP binding;
Ro09612	2.88293	2.52844e-05	5.41	4.65	4.93	0.39	0.63	0.56	4.99667	0.526667	GO:0034508;GO:000077	BP:centromere complex assembly;CC:kinetochore;
Ro09624	1.68382	8.19616e-06	8.33	9.2	9.58	1.77	2.69	1.49	9.03667	1.98333	GO:0046872;GO:000372	MF:metal ion binding;MF:RNA binding;
Ro09639	2.09542	0.000363768	3.48	2.28	3.69	0.5	0.72	0.51	3.15	0.576667	GO:0006355;GO:000651	BP:regulation of transcription, DNA-templated;BP:ubiquitin-dependent protein catabolic process;
Ro09646	-1.50215	2.49357e-05	5.47	5.4	6.29	11.02	11.37	15.36	5.72	12.5833	GO:0009739;GO:0006355;GO:0005634;GO:0003700;GO:004356	BP:response to gibberellin;BP:regulation of transcription, DNA-templated;CC:nucleus;MF:transcription factor activity, sequence-specific DNA binding;MF:sequence-specific DNA binding;
Ro09649	-1.19448	0.0104846	2.53	1.78	1.57	3.04	3.29	4.2	1.96	3.51	GO:001602	CC:integral component of membrane;
Ro09656	1.16364	0.000835304	5.85	5.76	3.91	1.69	1.62	2.2	5.17333	1.83667	GO:0009755;GO:0016021;GO:0005886;GO:0033612;GO:0004674;GO:0032440;GO:000552	BP:hormone-mediated signaling pathway;CC:integral component of membrane;CC:plasma membrane;MF:receptor serine/threonine kinase binding;MF:protein serine/threonine kinase activity;MF:2-alkenal reductase [NA;MF:ATP binding;
Ro09657	-1.01849	0.00249166	4.6	4.31	4.96	7.13	8.35	6.6	4.62333	7.36	GO:001602	CC:integral component of membrane;
Ro09671	-1.60038	9.26316e-05	3.01	3.52	3.31	6.95	9.99	6.8	3.28	7.91333	------	------
Ro09675	-1.13841	0.000660153	6.46	6.05	4.81	7.19	11.59	11.47	5.77333	10.0833	------	------
Ro09680	-2.13586	0.0134254	0.28	0.38	0.41	0.94	2.1	0.85	0.356667	1.29667	------	------
Ro09690	6.61645	0.00221745	1.27	1.22	0.25	0	0	0	0.913333	0	GO:0016021;GO:0004674;GO:0030247;GO:0005524;GO:000467	CC:integral component of membrane;MF:protein serine/threonine kinase activity;MF:polysaccharide binding;MF:ATP binding;MF:protein kinase activity;
Ro09692	2.17133	0.00691427	1.84	2.37	0.55	0.19	0.42	0.24	1.58667	0.283333	GO:0005975;GO:000455	BP:carbohydrate metabolic process;MF:hydrolase activity, hydrolyzing O-glycosyl compounds;
Ro09695	-1.1289	0.00221997	53.42	68.24	49.06	67.95	104.04	103.75	56.9067	91.9133	GO:001602	CC:integral component of membrane;
Ro09702	-3.10641	0.000365621	1.19	0.89	0.67	4.67	3.53	10.21	0.916667	6.13667	GO:0006355;GO:0003676;GO:0043565;GO:0008270;GO:000452	BP:regulation of transcription, DNA-templated;MF:nucleic acid binding;MF:sequence-specific DNA binding;MF:zinc ion binding;MF:RNA-DNA hybrid ribonuclease activity;
Ro09703	-2.18339	0.00103876	0.59	0.83	1.31	2.47	5.45	2.1	0.91	3.34	GO:000814	MF:sulfotransferase activity;
Ro09717	3.83494	0.013701	1.44	0.43	1.8	0.16	0	0	1.22333	0.0533333	GO:0016021;GO:0004674;GO:0030247;GO:0005524;GO:000467	CC:integral component of membrane;MF:protein serine/threonine kinase activity;MF:polysaccharide binding;MF:ATP binding;MF:protein kinase activity;
Ro09743	-1.93157	1.90108e-05	10.65	8.63	10.51	24.96	22.31	40.31	9.93	29.1933	GO:0019760;GO:004421	BP:glucosinolate metabolic process;MF:transcription regulatory region DNA binding;
Ro09752	2.17755	0.00889508	0.99	0.41	0.46	0.06	0.18	0.09	0.62	0.11	GO:0016021;GO:0030246;GO:0005524;GO:000467	CC:integral component of membrane;MF:carbohydrate binding;MF:ATP binding;MF:protein kinase activity;
Ro09755	2.40448	0.00592129	3.39	1.84	2.57	0.13	0.48	0.52	2.6	0.376667	GO:001602	CC:integral component of membrane;
Ro09756	-1.3109	2.16655e-05	10.6	9.28	9.56	22.28	19.46	16.16	9.81333	19.3	GO:0016021;GO:001630	CC:integral component of membrane;MF:kinase activity;
Ro09761	3.92649	0.000899902	4.32	2.81	6.91	0.16	0	0.49	4.68	0.216667	GO:0016021;GO:0005634;GO:0003700;GO:004356	CC:integral component of membrane;CC:nucleus;MF:transcription factor activity, sequence-specific DNA binding;MF:sequence-specific DNA binding;
Ro09766	2.25557	3.46586e-05	4.62	6.02	6.13	0.96	1.17	0.65	5.59	0.926667	GO:001602	CC:integral component of membrane;
Ro09774	-4.45295	0.000574922	0	0.33	0.36	1.23	6.72	4.95	0.23	4.3	GO:0008234;GO:000374	MF:cysteine-type peptidase activity;MF:translation initiation factor activity;
Ro09777	-1.63381	7.22786e-06	435.9	437.79	409.88	1162.43	989.82	858.6	427.857	1003.62	GO:0006457;GO:0051085;GO:0009536;GO:0005759;GO:0009507;GO:0051087;GO:0051082;GO:004687	BP:protein folding;BP:chaperone mediated protein folding requiring cofactor;CC:plastid;CC:mitochondrial matrix;CC:chloroplast;MF:chaperone binding;MF:unfolded protein binding;MF:metal ion binding;
Ro09795	-1.30271	0.000584648	5.22	4.15	6.84	10.51	7.18	13.14	5.40333	10.2767	GO:0006355;GO:000371	BP:regulation of transcription, DNA-templated;MF:transcription cofactor activity;
Ro09802	1.57309	1.24754e-05	25.34	23.84	23.16	4.22	8.57	6.37	24.1133	6.38667	------	------
Ro09807	-1.38451	3.98422e-06	13.4	12.88	12.89	21.08	29.25	28.99	13.0567	26.44	GO:000367	MF:nucleic acid binding;
Ro09813	-1.463	4.75212e-06	17.87	18.25	18.25	39.45	37.03	39.82	18.1233	38.7667	GO:0097428;GO:0016226;GO:0005739;GO:0051539;GO:0051536;GO:000550	BP:protein maturation by iron-sulfur cluster transfer;BP:iron-sulfur cluster assembly;CC:mitochondrion;MF:4 iron, 4 sulfur cluster binding;MF:iron-sulfur cluster binding;MF:iron ion binding;
Ro09817	1.0832	0.00079543	8.56	9.45	11.92	3.41	4.83	3.22	9.97667	3.82	GO:0009941;GO:001602	CC:chloroplast envelope;CC:integral component of membrane;
Ro09842	-1.1576	2.0536e-05	15.69	12.74	13.71	23.06	26.9	25.78	14.0467	25.2467	GO:003104	BP:gene silencing by RNA;
Ro09872	-2.71354	1.8006e-08	12.11	15.59	12.33	58.05	82.55	70.1	13.3433	70.2333	GO:000484	MF:thiol-dependent ubiquitin-specific protease activity;
Ro09876	-1.1688	0.00151282	2	2.52	1.6	2.57	3.73	2.89	2.04	3.06333	GO:0004724;GO:000472	MF:magnesium-dependent protein serine/threonine phosphatase activity;MF:protein serine/threonine phosphatase activity;
Ro09888	-1.7497	8.41963e-07	9	8.21	10.67	24.09	23.65	26.35	9.29333	24.6967	GO:0006221;GO:0006225;GO:0005829;GO:0005737;GO:003386	BP:pyrimidine nucleotide biosynthetic process;BP:UDP biosynthetic process;CC:cytosol;CC:cytoplasm;MF:UMP kinase activity;
Ro09896	-1.42451	7.1106e-05	2.98	2.39	2.37	5.36	7.19	4.08	2.58	5.54333	GO:0009737;GO:0006486;GO:0009845;GO:0009651;GO:0030259;GO:0016021;GO:001675	BP:response to abscisic acid;BP:protein glycosylation;BP:seed germination;BP:response to salt stress;BP:lipid glycosylation;CC:integral component of membrane;MF:transferase activity, transferring glycosyl groups;
Ro09924	1.21035	7.78409e-05	11.09	10.05	15.24	3.99	4.8	3.58	12.1267	4.12333	GO:001674	MF:transferase activity, transferring acyl groups;
Ro09948	2.3924	0.00713179	0.33	0.33	0.76	0.02	0.08	0.1	0.473333	0.0666667	GO:0016021;GO:0005524;GO:000467	CC:integral component of membrane;MF:ATP binding;MF:protein kinase activity;
Ro09951	2.09389	0.00598772	1.19	2.04	3.43	0.51	0.15	0.52	2.22	0.393333	GO:0007017;GO:0005737;GO:0005874;GO:0003924;GO:0005200;GO:000552	BP:microtubule-based process;CC:cytoplasm;CC:microtubule;MF:GTPase activity;MF:structural constituent of cytoskeleton;MF:GTP binding;
Ro09953	1.94816	0.00123974	3.57	5.27	10.96	0.55	1.87	1.73	6.6	1.38333	GO:0045490;GO:0016021;GO:0030570;GO:004687	BP:pectin catabolic process;CC:integral component of membrane;MF:pectate lyase activity;MF:metal ion binding;
Ro09961	2.38229	0.00690794	0.63	0.66	0.44	0.13	0.03	0.09	0.576667	0.0833333	GO:0016021;GO:0005524;GO:000467	CC:integral component of membrane;MF:ATP binding;MF:protein kinase activity;
Ro09976	5.53664	0.00755018	0.13	0.11	0.21	0	0	0	0.15	0	GO:0016021;GO:0005524;GO:000467	CC:integral component of membrane;MF:ATP binding;MF:protein kinase activity;
Ro10003	-4.14176	0.00043666	0.09	0	0.06	90.06	42.06	126.44	0.05	86.1867	GO:0120029;GO:0016021;GO:0005886;GO:0008553;GO:000552	BP:proton export across plasma membrane;CC:integral component of membrane;CC:plasma membrane;MF:hydrogen-exporting ATPase activity, phosphorylative mechanism;MF:ATP binding;
Ro10010	1.18924	0.00157437	4.37	3.38	3.13	1.28	1.19	1.27	3.62667	1.24667	GO:0009658;GO:0031425;GO:0009507;GO:0009570;GO:000994	BP:chloroplast organization;BP:chloroplast RNA processing;CC:chloroplast;CC:chloroplast stroma;CC:chloroplast envelope;
Ro10011	1.91405	0.000395155	3.12	4.19	7.51	1.1	0.97	0.99	4.94	1.02	GO:0016021;GO:000552	CC:integral component of membrane;MF:ATP binding;
Ro10015	-1.76037	0.00697962	0.66	0.28	0.57	1	1.43	1.61	0.503333	1.34667	------	------
Ro10028	-1.37956	0.000418197	7.62	2.46	5.8	16.37	16.02	21.02	5.29333	17.8033	GO:0045892;GO:2000232;GO:0044030;GO:0005731;GO:000368	BP:negative regulation of transcription, DNA-templated;BP:regulation of rRNA processing;BP:regulation of DNA methylation;CC:nucleolus organizer region;MF:chromatin binding;
Ro10034	-1.11574	0.00535149	5.3	5.84	7.3	6.46	16.96	8.71	6.14667	10.71	GO:000552	MF:ATP binding;
Ro10053	-1.25007	7.70661e-05	7.51	6.79	4.89	10.38	11.98	13.07	6.39667	11.81	GO:0032958;GO:0006020;GO:0005829;GO:0102092;GO:0046872;GO:0033857;GO:0000832;GO:0000828;GO:0000829;GO:0052723;GO:0052724;GO:000552	BP:inositol phosphate biosynthetic process;BP:inositol metabolic process;CC:cytosol;MF:5-diphosphoinositol pentakisphosphate 3-kinase activity;MF:metal ion binding;MF:diphosphoinositol-pentakisphosphate kinase activity;MF:inositol hexakisphosphate 5-kinase activity;MF:inositol hexakisphosphate kinase activity;MF:inositol heptakisphosphate kinase activity;MF:inositol hexakisphosphate 1-kinase acti…
Ro10066	-2.0151	4.47139e-06	2.41	1.35	2.53	6.25	8.19	5.69	2.09667	6.71	GO:0016021;GO:000832	CC:integral component of membrane;MF:cation transmembrane transporter activity;
Ro10075	1.71658	1.44204e-05	7.77	5.98	8.45	2.02	2	1.4	7.4	1.80667	GO:0005794;GO:0016021;GO:0005802;GO:0005886;GO:0005768;GO:0016740;GO:0016760;GO:0016757;GO:004280	CC:Golgi apparatus;CC:integral component of membrane;CC:trans-Golgi network;CC:plasma membrane;CC:endosome;MF:transferase activity;MF:cellulose synthas;MF:transferase activity, transferring glycosyl groups;MF:protein homodimerization activity;
Ro10092	4.13517	0.000364195	4.47	2.24	3.08	0.32	0	0.08	3.26333	0.133333	GO:001602	CC:integral component of membrane;
Ro10100	-1.16012	2.64516e-05	33.01	24.85	33.73	55.33	55.77	49.08	30.53	53.3933	GO:0016021;GO:002285	CC:integral component of membrane;MF:transmembrane transporter activity;
Ro10106	1.399	0.000406267	14.08	13.45	20.47	3.01	5.04	6.11	16	4.72	GO:0006355;GO:0005634;GO:004356	BP:regulation of transcription, DNA-templated;CC:nucleus;MF:sequence-specific DNA binding;
Ro10108	-1.40735	3.30872e-06	2	1.74	2.28	4.2	4.44	4	2.00667	4.21333	------	------
Ro10109	-2.97869	1.81044e-07	2.03	1.65	2.01	9.14	10	15.93	1.89667	11.69	GO:0048573;GO:0043966;GO:0043967;GO:0006355;GO:0010223;GO:0005634;GO:0042025;GO:0009506;GO:0042393;GO:0004402;GO:0003677;GO:004687	BP:photoperiodism, flowering;BP:histone H3 acetylation;BP:histone H4 acetylation;BP:regulation of transcription, DNA-templated;BP:secondary shoot formation;CC:nucleus;CC:host cell nucleus;CC:plasmodesma;MF:histone binding;MF:histone acetyltransferase activity;MF:DNA binding;MF:metal ion binding;
Ro10117	-5.83908	0.00347681	0	0	0	1.87	4.26	2.39	0	2.84	------	------
Ro10118	-3.63177	5.69342e-09	9.33	11.1	8.29	82.4	111.84	127.71	9.57333	107.317	GO:001620	MF:AMP binding;
Ro10124	1.45515	0.00109046	4.92	4.28	3.47	0.87	1.05	2.05	4.22333	1.32333	GO:0009435;GO:0009507;GO:0008734;GO:004431	BP:NAD biosynthetic process;CC:chloroplast;MF:L-aspartate oxidase activity;MF:L-aspartat;
Ro10129	1.01976	0.00236427	5.04	3.66	5.32	1.89	1.6	1.9	4.67333	1.79667	------	------
Ro10152	1.06975	0.00263102	14.03	21.02	19.71	9.28	4.88	6.22	18.2533	6.79333	GO:0047274;GO:001675	MF:galactinol-sucrose galactosyltransferase activity;MF:transferase activity, transferring glycosyl groups;
Ro10161	-1.05502	0.00377173	2.13	1.9	2.35	2.2	4.75	3.66	2.12667	3.53667	GO:0016021;GO:0005524;GO:000467	CC:integral component of membrane;MF:ATP binding;MF:protein kinase activity;
Ro10176	1.61732	0.0102223	3.58	3.58	4.61	1.48	0.4	1.06	3.92333	0.98	GO:0005634;GO:000827	CC:nucleus;MF:zinc ion binding;
Ro10181	-10.6096	0.000338465	0	0	0	2.28	4.91	41.57	0	16.2533	GO:000395	MF:NAD+ ADP-ribosyltransferase activity;
Ro10187	-1.28083	0.000350613	2.1	1.56	1.71	3.23	3.36	3.67	1.79	3.42	GO:000835	BP:asymmetric cell division;
Ro10196	-1.48012	2.21985e-05	5.53	7.55	5.87	12.04	15.86	14.06	6.31667	13.9867	GO:0010078;GO:1990110;GO:0048527;GO:0070476;GO:0005730;GO:001643	BP:maintenance of root meristem identity;BP:callus formation;BP:lateral root development;BP:rRN;CC:nucleolus;MF:rRN;
Ro10200	2.58911	2.31106e-06	31.05	34.07	69.76	6.16	6.44	5.05	44.96	5.88333	GO:0009832;GO:0033356;GO:0071669;GO:0005794;GO:0005829;GO:0052691;GO:0003924;GO:0016866;GO:0102751;GO:0008466;GO:000552	BP:plant-type cell wall biogenesis;BP:UDP-L-arabinose metabolic process;BP:plant-type cell wall organization or biogenesis;CC:Golgi apparatus;CC:cytosol;MF:UDP-arabinopyranose mutase activity;MF:GTPase activity;MF:intramolecular transferase activity;MF:UDP-alpha-D-glucos;MF:glycogenin glucosyltransferase activity;MF:GTP binding;
Ro10205	2.46642	1.76311e-08	91.04	78.29	73	10.18	13.79	10.64	80.7767	11.5367	------	------
Ro10207	-1.27851	0.0138714	7.85	10.57	7.87	11.41	22.31	15.07	8.76333	16.2633	GO:0070072;GO:0012507;GO:0033116;GO:0016021;GO:000578	BP:vacuolar proton-transporting V-type ATPase complex assembly;CC:ER to Golgi transport vesicle membrane;CC:endoplasmic reticulum-Golgi intermediate compartment membrane;CC:integral component of membrane;CC:endoplasmic reticulum membrane;
Ro10210	-6.85463	1.11105e-09	0.53	0.36	0.49	57.17	36.9	32.35	0.46	42.14	GO:001046	BP:regulation of gene expression;
Ro10221	-1.13489	4.8784e-05	11.39	10.04	15.07	19.75	23.35	19.95	12.1667	21.0167	GO:0035194;GO:0031124;GO:000974	BP:posttranscriptional gene silencing by RNA;BP:mRNA 3'-end processing;BP:response to glucose;
Ro10227	-6.70496	0.00575251	0	0	0	0.38	0.55	0	0	0.31	GO:0015914;GO:0045332;GO:0005886;GO:0016021;GO:0140326;GO:0000287;GO:000552	BP:phospholipid transport;BP:phospholipid translocation;CC:plasma membrane;CC:integral component of membrane;MF:ATPase-coupled intramembrane lipid transporter activity;MF:magnesium ion binding;MF:ATP binding;
Ro10230	-1.09213	0.000623476	382.51	277.52	223.51	465.57	437.88	501.01	294.513	468.153	GO:0030163;GO:000823	BP:protein catabolic process;MF:peptidase activity;
Ro10235	1.68175	0.00215014	8.54	6.13	10.74	0.67	3.17	2.35	8.47	2.06333	GO:0006869;GO:0016021;GO:000828	BP:lipid transport;CC:integral component of membrane;MF:lipid binding;
Ro10237	1.13664	6.44161e-05	22.04	22.15	33.47	8.02	12.48	8.14	25.8867	9.54667	GO:0015914;GO:0045332;GO:0005886;GO:0016021;GO:0016787;GO:0140326;GO:0000287;GO:000552	BP:phospholipid transport;BP:phospholipid translocation;CC:plasma membrane;CC:integral component of membrane;MF:hydrolase activity;MF:ATPase-coupled intramembrane lipid transporter activity;MF:magnesium ion binding;MF:ATP binding;
Ro10241	-1.9071	0.00138971	0.37	0.47	0.26	0.93	1.27	1.09	0.366667	1.09667	GO:0006629;GO:0016021;GO:001678	BP:lipid metabolic process;CC:integral component of membrane;MF:hydrolase activity;
Ro10245	3.42965	0.0116422	0.44	0.67	0.65	0.11	0	0	0.586667	0.0366667	GO:0016021;GO:0030247;GO:0005524;GO:000467	CC:integral component of membrane;MF:polysaccharide binding;MF:ATP binding;MF:protein kinase activity;
Ro10247	-1.02174	0.00696055	2.47	1.5	0.76	4.71	2.12	1.69	1.57667	2.84	------	------
Ro10257	-1.28962	0.00021404	13.19	14.02	15.56	28.64	20.11	24.48	14.2567	24.41	GO:0050832;GO:0009870;GO:0042742;GO:0006397;GO:000573	BP:defense response to fungus;BP:defense response signaling pathway, resistance gene-dependent;BP:defense response to bacterium;BP:mRNA processing;CC:nucleolus;
Ro10290	-1.24619	7.39903e-05	9.91	8.69	8.78	12.77	18	22.79	9.12667	17.8533	GO:001630	MF:kinase activity;
Ro10298	1.13871	0.00814887	2.39	2.3	2.52	1.19	0.99	0.41	2.40333	0.863333	GO:005151	BP:regulation of monopolar cell growth;
Ro10299	-1.93776	0.00055092	7.21	8.61	13.81	35.48	20.42	27.62	9.87667	27.84	------	------
Ro10301	1.09285	0.000366277	25.4	24.14	21.47	9.58	10.93	6.02	23.67	8.84333	------	------
Ro10305	1.31945	0.0043344	3.15	2.54	5.77	0.96	1.48	0.76	3.82	1.06667	GO:0071705;GO:0016021;GO:002285	BP:nitrogen compound transport;CC:integral component of membrane;MF:transmembrane transporter activity;
Ro10314	-1.25002	0.0012602	3.88	6.92	7.49	11.53	9.14	12.83	6.09667	11.1667	------	------
Ro10317	1.56091	0.0133798	14.05	17.01	24.98	2.43	2.03	9.98	18.68	4.81333	GO:0006656;GO:0032259;GO:000023	BP:phosphatidylcholine biosynthetic process;BP:methylation;MF:phosphoethanolamine N-methyltransferase activity;
Ro10344	3.57264	0.00212253	0.89	2.28	5.93	0.42	0.01	0.14	3.03333	0.19	GO:0005975;GO:0008422;GO:000455	BP:carbohydrate metabolic process;MF:beta-glucosidase activity;MF:hydrolase activity, hydrolyzing O-glycosyl compounds;
Ro10356	3.4902	0.000195927	2.83	1.06	1.18	0.13	0.13	0.09	1.69	0.116667	GO:0009505;GO:0016020;GO:0016798;GO:000456	CC:plant-type cell wall;CC:membrane;MF:hydrolase activity, acting on glycosyl bonds;MF:beta-glucuronidase activity;
Ro10359	-5.46622	1.30532e-05	12.01	13.14	14.25	65.01	95.96	457.88	13.1333	206.283	GO:0032259;GO:0018026;GO:0008168;GO:001627	BP:methylation;BP:peptidyl-lysine monomethylation;MF:methyltransferase activity;MF:protein-lysine N-methyltransferase activity;
Ro10440	-1.09871	0.00273394	5.63	4.07	3.46	6.94	10.22	7.94	4.38667	8.36667	GO:0006644;GO:0006650;GO:0005886;GO:0016746;GO:007161	BP:phospholipid metabolic process;BP:glycerophospholipid metabolic process;CC:plasma membrane;MF:transferase activity, transferring acyl groups;MF:lysophospholipid acyltransferase activity;
Ro10446	6.47921	0.00157643	0.81	0.2	9.03	0	0.08	0	3.34667	0.0266667	GO:0003824;GO:001687	MF:catalytic activity;MF:ligase activity;
Ro10457	-1.6794	0.000645763	1.54	2.89	3.04	4.34	7.08	7.47	2.49	6.29667	GO:0005975;GO:0045492;GO:0005794;GO:0005796;GO:0016021;GO:001640	BP:carbohydrate metabolic process;BP:xylan biosynthetic process;CC:Golgi apparatus;CC:Golgi lumen;CC:integral component of membrane;MF:acetyltransferase activity;
Ro10459	-1.617	0.00753277	1.06	1.16	1.27	1.77	4.56	2.32	1.16333	2.88333	GO:0009664;GO:0005618;GO:0016020;GO:000557	BP:plant-type cell wall organization;CC:cell wall;CC:membrane;CC:extracellular region;
Ro10465	3.1999	0.00616242	0.38	0.12	0.78	0	0.08	0.03	0.426667	0.0366667	GO:0016787;GO:0033926;GO:000438	MF:hydrolase activity;MF:glycopeptide alpha-N-acetylgalactosaminidase activity;MF:helicase activity;
Ro10468	-2.99081	0.000749343	0.15	0.18	0.07	0.44	1.33	0.9	0.133333	0.89	GO:0006355;GO:0016021;GO:0005634;GO:000367	BP:regulation of transcription, DNA-templated;CC:integral component of membrane;CC:nucleus;MF:DNA binding;
Ro10471	-7.02504	1.19094e-06	2.28	1.82	3.02	70.98	147.15	476.75	2.37333	231.627	------	------
Ro10480	1.1964	0.000212872	14.25	12.24	10.7	3.6	6.02	3.05	12.3967	4.22333	GO:0034765;GO:0016021;GO:000524	BP:regulation of ion transmembrane transport;CC:integral component of membrane;MF:voltage-gated potassium channel activity;
Ro10482	-8.02642	1.16154e-09	0.28	1.8	0.64	220.4	149.11	183.24	0.906667	184.25	GO:0009408;GO:0006457;GO:0000302;GO:000578	BP:response to heat;BP:protein folding;BP:response to reactive oxygen species;CC:peroxisomal matrix;
Ro10485	2.28397	2.03019e-05	28.8	15.65	16.06	2.35	2.9	4.45	20.17	3.23333	GO:0005634;GO:000367	CC:nucleus;MF:DNA binding;
Ro10487	3.39155	4.11766e-05	2.14	1.77	1.49	0.12	0.12	0.16	1.8	0.133333	GO:0000963;GO:0032981;GO:0000373;GO:000573	BP:mitochondrial RNA processing;BP:mitochondrial respiratory chain complex I assembly;BP:Group II intron splicing;CC:mitochondrion;
Ro10494	-2.53313	0.00232108	1.25	1.11	2.11	1.06	13.06	7.11	1.49	7.07667	GO:0016021;GO:001675	CC:integral component of membrane;MF:transferase activity, transferring hexosyl groups;
Ro10499	1.10946	0.00168436	6.42	5.27	5.62	1.38	3.2	1.88	5.77	2.15333	------	------
Ro10506	1.02744	0.000213342	79.02	86.37	72.88	34.48	26.27	29.22	79.4233	29.99	GO:0009737;GO:0019365;GO:0008936;GO:000382	BP:response to abscisic acid;BP:pyridine nucleotide salvage;MF:nicotinamidase activity;MF:catalytic activity;
Ro10510	3.15285	9.98508e-05	3.24	4.8	5.33	0.26	0.51	0.62	4.45667	0.463333	GO:0045944;GO:0005634;GO:0003700;GO:0046983;GO:000097	BP:positive regulation of transcription from RNA polymerase II promoter;CC:nucleus;MF:transcription factor activity, sequence-specific DNA binding;MF:protein dimerization activity;MF:RNA polymerase II regulatory region sequence-specific DNA binding;
Ro10517	1.02804	0.000811248	27.47	25.64	26.66	8.3	10.7	11.41	26.59	10.1367	GO:0006633;GO:0042761;GO:0030497;GO:0030148;GO:0016021;GO:0005789;GO:0030176;GO:0102158;GO:0018812;GO:0102343;GO:0102344;GO:010234	BP:fatty acid biosynthetic process;BP:very long-chain fatty acid biosynthetic process;BP:fatty acid elongation;BP:sphingolipid biosynthetic process;CC:integral component of membrane;CC:endoplasmic reticulum membrane;CC:integral component of endoplasmic reticulum membrane;MF:very-long-chain 3-hydroxyacyl-CoA dehydratase activity;MF:3-hydroxyacyl-CoA dehydratase activity;MF:3-hydroxy-arachidoyl-CoA…
Ro10532	-2.27545	0.0012091	0.44	1.76	1.52	5.13	3.35	5.49	1.24	4.65667	GO:001602	CC:integral component of membrane;
Ro10534	-3.62825	2.5714e-07	2.31	2.6	1.58	31.07	18.77	21.78	2.16333	23.8733	GO:001602	CC:integral component of membrane;
Ro10539	2.86398	0.000272753	21.48	23.57	11.21	2.41	1.67	1.44	18.7533	1.84	------	------
Ro10541	6.07069	0.000119537	23.74	62.29	77.92	0	0	1.1	54.65	0.366667	------	------
Ro10551	1.63661	0.000100166	34.01	26.93	18.79	8.42	7.16	4.64	26.5767	6.74	GO:0005886;GO:0003824;GO:0005524;GO:000467	CC:plasma membrane;MF:catalytic activity;MF:ATP binding;MF:protein kinase activity;
Ro10559	7.25774	0.0124383	0.3	2.48	0	0	0	0	0.926667	0	GO:0043231;GO:0016758;GO:0008194;GO:0080044;GO:008004	CC:intracellular membrane-bounded organelle;MF:transferase activity, transferring hexosyl groups;MF:UDP-glycosyltransferase activity;MF:quercetin 7-O-glucosyltransferase activity;MF:quercetin 3-O-glucosyltransferase activity;
Ro10562	2.63048	0.00254854	5.19	3.26	7.07	0.48	1.3	0.18	5.17333	0.653333	GO:001602	CC:integral component of membrane;
Ro10563	2.93749	1.58071e-05	5.45	8.67	12.19	0.58	0.8	1.29	8.77	0.89	GO:0043231;GO:0016758;GO:0008194;GO:0080044;GO:008004	CC:intracellular membrane-bounded organelle;MF:transferase activity, transferring hexosyl groups;MF:UDP-glycosyltransferase activity;MF:quercetin 7-O-glucosyltransferase activity;MF:quercetin 3-O-glucosyltransferase activity;
Ro10568	3.97432	6.21605e-07	5.14	6.19	8.97	0.43	0.32	0.25	6.76667	0.333333	GO:0043231;GO:0016758;GO:0008194;GO:0080044;GO:008004	CC:intracellular membrane-bounded organelle;MF:transferase activity, transferring hexosyl groups;MF:UDP-glycosyltransferase activity;MF:quercetin 7-O-glucosyltransferase activity;MF:quercetin 3-O-glucosyltransferase activity;
Ro10571	1.89969	0.00104866	9.21	6.39	5.35	2.57	0.94	0.83	6.98333	1.44667	GO:0016021;GO:0030246;GO:0005524;GO:000467	CC:integral component of membrane;MF:carbohydrate binding;MF:ATP binding;MF:protein kinase activity;
Ro10574	2.95131	6.88639e-07	85.99	107.76	143.78	8.25	10.31	15.48	112.51	11.3467	GO:0009423;GO:0009073;GO:0009507;GO:000384	BP:chorismate biosynthetic process;BP:aromatic amino acid family biosynthetic process;CC:chloroplast;MF:3-deoxy-7-phosphoheptulonate synthase activity;
Ro10579	2.69755	6.36973e-05	14.3	26.44	18.73	2.3	3.69	1.18	19.8233	2.39	------	------
Ro10588	2.42962	3.0221e-06	15.36	13.38	11.69	1.37	3.25	1.68	13.4767	2.1	GO:0006351;GO:0003700;GO:004356	BP:transcription, DNA-templated;MF:transcription factor activity, sequence-specific DNA binding;MF:sequence-specific DNA binding;
Ro10590	-8.30354	1.04246e-05	0	0	0	17.72	24.05	14.13	0	18.6333	GO:0005634;GO:0003964;GO:0004523;GO:0003676;GO:000367	CC:nucleus;MF:RNA-directed DNA polymerase activity;MF:RNA-DNA hybrid ribonuclease activity;MF:nucleic acid binding;MF:DNA binding;
Ro10591	1.54172	0.000397467	6.92	6.98	8.26	1.41	2.41	2.17	7.38667	1.99667	GO:0005783;GO:001649	CC:endoplasmic reticulum;MF:oxidoreductase activity;
Ro10592	1.61887	6.07673e-06	24.71	27.06	38.98	6.41	8.72	8.05	30.25	7.72667	GO:0009058;GO:0033853;GO:0003824;GO:0030170;GO:000848	BP:biosynthetic process;MF:aspartate-prephenate aminotransferase activity;MF:catalytic activity;MF:pyridoxal phosphate binding;MF:transaminase activity;
Ro10594	1.10895	3.34624e-05	242.18	230.01	241.87	80.79	102.65	76.89	238.02	86.7767	------	------
Ro10597	3.17562	0.000222571	3.77	2.35	3.14	0.07	0.59	0.15	3.08667	0.27	GO:0043231;GO:0016758;GO:0008194;GO:0080044;GO:008004	CC:intracellular membrane-bounded organelle;MF:transferase activity, transferring hexosyl groups;MF:UDP-glycosyltransferase activity;MF:quercetin 7-O-glucosyltransferase activity;MF:quercetin 3-O-glucosyltransferase activity;
Ro10600	3.52172	0.000119197	3.52	3.31	2.73	0.07	0.46	0.13	3.18667	0.22	GO:0005992;GO:000480	BP:trehalose biosynthetic process;MF:trehalose-phosphatase activity;
Ro10607	4.31715	0.003659	2.68	3.92	1.74	0.24	0	0	2.78	0.08	GO:0045893;GO:0006355;GO:0005634;GO:0043565;GO:004698	BP:positive regulation of transcription, DNA-templated;BP:regulation of transcription, DNA-templated;CC:nucleus;MF:sequence-specific DNA binding;MF:protein heterodimerization activity;
Ro10620	-3.85773	4.42868e-05	2.48	1.12	0.35	8.62	16.55	20.65	1.31667	15.2733	GO:0015986;GO:0005753;GO:0000276;GO:001507	BP:ATP synthesis coupled proton transport;CC:mitochondrial proton-transporting ATP synthase complex;CC:mitochondrial proton-transporting ATP synthase complex, coupling factor;MF:hydrogen ion transmembrane transporter activity;
Ro10632	2.49183	0.000146308	4.27	4.13	4.47	0.4	0.49	0.81	4.29	0.566667	GO:0008643;GO:0005794;GO:0016021;GO:0000139;GO:0015297;GO:0005338;GO:0022857;GO:000545	BP:carbohydrate transport;CC:Golgi apparatus;CC:integral component of membrane;CC:Golgi membrane;MF:antiporter activity;MF:nucleotide-sugar transmembrane transporter activity;MF:transmembrane transporter activity;MF:UDP-galactose transmembrane transporter activity;
Ro10647	-1.23856	5.01378e-05	9.33	9.43	7.57	16.23	17.12	15.19	8.77667	16.18	GO:000573	CC:cytoplasm;
Ro10648	1.25681	0.000109684	16.66	13.32	13.25	4.13	5.34	4.47	14.41	4.64667	GO:0015780;GO:0008643;GO:0005794;GO:0016021;GO:0000139;GO:0015297;GO:0005338;GO:0022857;GO:000545	BP:nucleotide-sugar transport;BP:carbohydrate transport;CC:Golgi apparatus;CC:integral component of membrane;CC:Golgi membrane;MF:antiporter activity;MF:nucleotide-sugar transmembrane transporter activity;MF:transmembrane transporter activity;MF:UDP-galactose transmembrane transporter activity;
Ro10653	-1.78859	0.00298214	0.57	1.26	1.19	1.72	4.1	2.61	1.00667	2.81	GO:0016021;GO:0005886;GO:002285	CC:integral component of membrane;CC:plasma membrane;MF:transmembrane transporter activity;
Ro10661	-3.25423	2.74705e-05	1.26	3.09	3.12	15.71	13.56	24.68	2.49	17.9833	GO:001602	CC:integral component of membrane;
Ro10662	1.96867	0.00524204	6.29	5.25	4.21	0.49	1.08	1.52	5.25	1.03	GO:001602	CC:integral component of membrane;
Ro10663	-6.03394	7.94518e-06	1.36	1.2	1.31	15.32	39.45	140.64	1.29	65.1367	GO:0006457;GO:0009506;GO:005108	BP:protein folding;CC:plasmodesma;MF:chaperone binding;
Ro10664	2.11393	7.22317e-05	24.76	21.47	59.3	5.7	5.98	7.21	35.1767	6.29667	GO:0016021;GO:0046873;GO:0015086;GO:000538	CC:integral component of membrane;MF:metal ion transmembrane transporter activity;MF:cadmium ion transmembrane transporter activity;MF:manganese ion transmembrane transporter activity;
Ro10671	-2.30183	0.000103217	6.78	6.88	5.85	23.47	62.2	145.28	6.50333	76.9833	GO:0006457;GO:000375	BP:protein folding;MF:peptidyl-prolyl cis-trans isomerase activity;
Ro10673	3.0896	0.000125374	2.42	2.41	3.21	0.11	0.5	0.14	2.68	0.25	GO:0006468;GO:0005886;GO:0004675;GO:0004674;GO:000552	BP:protein phosphorylation;CC:plasma membrane;MF:transmembrane receptor protein serine/threonine kinase activity;MF:protein serine/threonine kinase activity;MF:ATP binding;
Ro10678	1.57802	0.00192662	17.82	16.11	12.87	5.8	3.73	2.52	15.6	4.01667	------	------
Ro10684	1.16453	0.000473741	65.02	61.52	71.2	16.89	22.72	27.48	65.9133	22.3633	GO:001602	CC:integral component of membrane;
Ro10686	1.95758	0.00014983	4.6	5.31	5.8	0.59	1.86	0.79	5.23667	1.08	------	------
Ro10687	-3.21818	5.66062e-06	0.91	0.89	1.41	4.57	11.82	4.65	1.07	7.01333	------	------
Ro10700	4.8126	0.000155471	0.63	0.42	1.02	0	0.03	0.03	0.69	0.02	GO:000827	MF:zinc ion binding;
Ro10702	-2.40255	0.00326076	0.59	1.36	1.47	5.39	7.42	1.67	1.14	4.82667	GO:0006952;GO:0010075;GO:0042742;GO:0009909;GO:0002229;GO:0005737;GO:0016021;GO:0005886;GO:0033612;GO:0005096;GO:0004675;GO:0004672;GO:0046872;GO:000552	BP:defense response;BP:regulation of meristem growth;BP:defense response to bacterium;BP:regulation of flower development;BP:defense response to oomycetes;CC:cytoplasm;CC:integral component of membrane;CC:plasma membrane;MF:receptor serine/threonine kinase binding;MF:GTPase activator activity;MF:transmembrane receptor protein serine/threonine kinase activity;MF:protein kinase activity;MF:metal io…
Ro10703	2.36842	9.73719e-06	5.81	5.23	5.93	0.68	0.8	1.1	5.65667	0.86	GO:000091	BP:cytokinesis by cell plate formation;
Ro10706	-1.05395	5.38797e-05	16.87	13.91	16.81	27	30.08	22.43	15.8633	26.5033	GO:000372	MF:RNA binding;
Ro10709	-2.02389	0.0129878	0.78	0.81	0.87	2.81	2.63	2.44	0.82	2.62667	GO:0006952;GO:0006468;GO:0010075;GO:0042742;GO:0009909;GO:0002229;GO:0016021;GO:0005886;GO:0033612;GO:0004675;GO:0004672;GO:000552	BP:defense response;BP:protein phosphorylation;BP:regulation of meristem growth;BP:defense response to bacterium;BP:regulation of flower development;BP:defense response to oomycetes;CC:integral component of membrane;CC:plasma membrane;MF:receptor serine/threonine kinase binding;MF:transmembrane receptor protein serine/threonine kinase activity;MF:protein kinase activity;MF:ATP binding;
Ro10710	-2.07327	1.82533e-06	4.86	4.67	5.04	17.65	14.2	15.88	4.85667	15.91	GO:0050777;GO:0045892;GO:0071219;GO:0005634;GO:0003677;GO:004280	BP:negative regulation of immune response;BP:negative regulation of transcription, DNA-templated;BP:cellular response to molecule of bacterial origin;CC:nucleus;MF:DNA binding;MF:protein homodimerization activity;
Ro10713	5.74794	0.00648037	0.29	0.49	0.18	0	0	0	0.32	0	GO:0016126;GO:0016125;GO:0032259;GO:0055114;GO:0005783;GO:0016021;GO:0005886;GO:0004497;GO:0020037;GO:0016705;GO:0008398;GO:0008168;GO:0005506;GO:001649	BP:sterol biosynthetic process;BP:sterol metabolic process;BP:methylation;BP:oxidation-reduction process;CC:endoplasmic reticulum;CC:integral component of membrane;CC:plasma membrane;MF:monooxygenase activity;MF:heme binding;MF:oxidoreductase activity, acting on paired donors, with incorporation or reduction of molecular oxygen;MF:sterol 14-demethylase activity;MF:methyltransferase activity;MF:ir…
Ro10717	-2.33217	8.48095e-06	6.67	5.03	4.76	28.88	20.13	15.52	5.48667	21.51	------	------
Ro10725	-1.00592	0.000840804	8.99	8.36	9.7	15.21	11.96	15.44	9.01667	14.2033	GO:000484	MF:ubiquitin-protein transferase activity;
Ro10728	1.9248	2.37785e-05	35.75	33.99	39.09	5.48	13.01	4.79	36.2767	7.76	GO:0016126;GO:0016125;GO:0032259;GO:0055114;GO:0005783;GO:0016021;GO:0005886;GO:0004497;GO:0020037;GO:0016705;GO:0008398;GO:0008168;GO:0005506;GO:001649	BP:sterol biosynthetic process;BP:sterol metabolic process;BP:methylation;BP:oxidation-reduction process;CC:endoplasmic reticulum;CC:integral component of membrane;CC:plasma membrane;MF:monooxygenase activity;MF:heme binding;MF:oxidoreductase activity, acting on paired donors, with incorporation or reduction of molecular oxygen;MF:sterol 14-demethylase activity;MF:methyltransferase activity;MF:ir…
Ro10731	4.62523	0.0115538	0.06	0.46	2.18	0	0	0.06	0.9	0.02	GO:0071577;GO:0016021;GO:0016020;GO:0005886;GO:000538	BP:zinc II ion transmembrane transport;CC:integral component of membrane;CC:membrane;CC:plasma membrane;MF:zinc ion transmembrane transporter activity;
Ro10733	1.45271	1.28202e-05	11.18	10.75	9.16	2.53	3.58	2.86	10.3633	2.99	GO:0010216;GO:0016567;GO:0005720;GO:0005634;GO:0046872;GO:006163	BP:maintenance of DNA methylation;BP:protein ubiquitination;CC:nuclear heterochromatin;CC:nucleus;MF:metal ion binding;MF:ubiquitin protein ligase activity;
Ro10735	1.53996	4.81757e-06	55.51	47.84	50.79	8.88	16.29	13.55	51.38	12.9067	GO:0009058;GO:0003824;GO:0016779;GO:0031210;GO:000410	BP:biosynthetic process;MF:catalytic activity;MF:nucleotidyltransferase activity;MF:phosphatidylcholine binding;MF:choline-phosphate cytidylyltransferase activity;
Ro10746	-1.08812	0.000186557	3.98	4.44	4.14	7.28	8.66	6.24	4.18667	7.39333	GO:0006351;GO:0016021;GO:007017	BP:transcription, DNA-templated;CC:integral component of membrane;CC:DRM complex;
Ro10747	1.71093	1.12874e-06	12.4	10.88	12.24	2.69	3.78	2.21	11.84	2.89333	GO:001602	CC:integral component of membrane;
Ro10750	-1.22604	7.70848e-06	7.5	6.78	7.81	11.45	16.64	13.08	7.36333	13.7233	GO:001602	CC:integral component of membrane;
Ro10752	1.20168	6.1858e-05	11.48	11.86	11.94	3.8	5.1	3	11.76	3.96667	GO:0009089;GO:0009088;GO:0009090;GO:0005737;GO:0009570;GO:000407	BP:lysine biosynthetic process via diaminopimelate;BP:threonine biosynthetic process;BP:homoserine biosynthetic process;CC:cytoplasm;CC:chloroplast stroma;MF:aspartate kinase activity;
Ro10767	1.76701	0.002366	8.94	10.81	8.51	2.73	2.76	0.99	9.42	2.16	GO:0009058;GO:0051996;GO:0004310;GO:004698	BP:biosynthetic process;MF:squalene synthase activity;MF:farnesyl-diphosphate farnesyltransferase activity;MF:protein dimerization activity;
Ro10770	-3.33392	0.000710954	0.31	1.94	0.11	2.54	2.75	1.3	0.786667	2.19667	------	------
Ro10772	-3.47941	2.04528e-07	7.02	8.55	7.52	43.58	60.69	95.68	7.69667	66.65	GO:0016021;GO:0016020;GO:000588	CC:integral component of membrane;CC:membrane;CC:plasma membrane;
Ro10775	1.24328	5.42178e-05	100.69	95.47	120.65	31.02	34.55	39.43	105.603	35	GO:0044262;GO:0006007;GO:0005737;GO:0030145;GO:0046537;GO:000461	BP:cellular carbohydrate metabolic process;BP:glucose catabolic process;CC:cytoplasm;MF:manganese ion binding;MF:2,3-bisphosphoglycerate-independent phosphoglycerate mutase activity;MF:phosphoglycerate mutase activity;
Ro10779	-3.26443	6.77784e-08	17.06	17.08	23.95	146.59	129.17	158.93	19.3633	144.897	GO:1903298;GO:0071456;GO:0034663;GO:000578	BP:negative regulation of hypoxia-induced intrinsic apoptotic signaling pathway;BP:cellular response to hypoxia;CC:endoplasmic reticulum chaperone complex;CC:endoplasmic reticulum;
Ro10780	-1.59415	1.14466e-05	3.76	3.07	3.4	7.75	10.71	6.25	3.41	8.23667	------	------
Ro10785	2.7583	2.81174e-06	33.17	37.09	56.28	2.75	4.99	6.84	42.18	4.86	GO:0016021;GO:0016020;GO:0005774;GO:0015297;GO:0015299;GO:0022857;GO:004291	CC:integral component of membrane;CC:membrane;CC:vacuolar membrane;MF:antiporter activity;MF:solut;MF:transmembrane transporter activity;MF:xenobiotic transporter activity;
Ro10811	2.85306	6.19132e-06	18.27	19.78	48.27	2.69	3.77	2.89	28.7733	3.11667	GO:0008270;GO:0016616;GO:001649	MF:zinc ion binding;MF:oxidoreductase activity, acting on the CH-OH group of donors, NAD or NADP as acceptor;MF:oxidoreductase activity;
Ro10815	1.70833	4.10517e-05	7.41	7.74	9.68	2.31	1.7	1.94	8.27667	1.98333	GO:0005634;GO:0005829;GO:0016787;GO:0046872;GO:000472	CC:nucleus;CC:cytosol;MF:hydrolase activity;MF:metal ion binding;MF:protein serine/threonine phosphatase activity;
Ro10817	-1.14481	0.00340082	8.83	6.87	10.92	9.9	11.56	21.89	8.87333	14.45	GO:0006891;GO:0017119;GO:0005829;GO:004280	BP:intra-Golgi vesicle-mediated transport;CC:Golgi transport complex;CC:cytosol;MF:protein homodimerization activity;
Ro10819	1.28612	0.00203834	3.02	3.15	4.38	0.96	0.81	1.6	3.51667	1.12333	GO:0046686;GO:0045951;GO:0004386;GO:0005524;GO:001561	BP:response to cadmium ion;BP:positive regulation of mitotic recombination;MF:helicase activity;MF:ATP binding;MF:DNA translocase activity;
Ro10823	-1.03983	0.000840916	66.7	58.12	83.83	127.61	84.65	114.33	69.55	108.863	GO:0032502;GO:0045017;GO:0006457;GO:0016021;GO:0005737;GO:0051082;GO:000414	BP:developmental process;BP:glycerolipid biosynthetic process;BP:protein folding;CC:integral component of membrane;CC:cytoplasm;MF:unfolded protein binding;MF:diacylglycerol O-acyltransferase activity;
Ro10825	2.1809	3.99388e-06	17.27	16.6	12.3	2.06	3.04	2.95	15.39	2.68333	GO:0006629;GO:0046872;GO:0016298;GO:001678	BP:lipid metabolic process;MF:metal ion binding;MF:lipase activity;MF:hydrolase activity, acting on ester bonds;
Ro10827	3.52736	8.29783e-05	1.62	1.02	2.62	0.08	0.15	0.12	1.75333	0.116667	GO:0006508;GO:0030163;GO:0004190;GO:000827	BP:proteolysis;BP:protein catabolic process;MF:aspartic-type endopeptidase activity;MF:zinc ion binding;
Ro10831	1.45015	6.69556e-06	30.82	25.53	23.66	7.72	6.8	7.36	26.67	7.29333	GO:0046872;GO:000367	MF:metal ion binding;MF:DNA binding;
Ro10832	-1.0423	0.00965311	0.78	0.71	0.89	1.08	2.1	0.8	0.793333	1.32667	GO:0006355;GO:0033169;GO:0032259;GO:0000785;GO:0005634;GO:0000976;GO:0031490;GO:0032454;GO:000816	BP:regulation of transcription, DNA-templated;BP:histone H3-K9 demethylation;BP:methylation;CC:chromatin;CC:nucleus;MF:transcription regulatory region sequence-specific DNA binding;MF:chromatin DNA binding;MF:histone demethylase activit;MF:methyltransferase activity;
Ro10834	1.75913	0.00767334	11.24	13.27	14.26	1.5	1.33	5.82	12.9233	2.88333	GO:000370	MF:transcription factor activity, sequence-specific DNA binding;
Ro10835	-1.65132	0.000284498	1.38	1.5	1.62	3.37	4.11	3.7	1.5	3.72667	GO:0009536;GO:0005739;GO:001678	CC:plastid;CC:mitochondrion;MF:hydrolase activity, acting on ester bonds;
Ro10867	-1.68831	0.00686044	3.37	6.59	2.89	13.15	12.06	6.73	4.28333	10.6467	GO:001602	CC:integral component of membrane;
Ro10900	1.60388	0.000914568	10.37	6.19	4.96	1.8	2.47	1.23	7.17333	1.83333	GO:0005975;GO:0004556;GO:0103025;GO:000550	BP:carbohydrate metabolic process;MF:alpha-amylase activity;MF:alpha-amylase activit;MF:calcium ion binding;
Ro10920	1.02791	0.000107643	67.29	60.51	56.07	19.68	31.37	21.16	61.29	24.07	GO:0008270;GO:001649	MF:zinc ion binding;MF:oxidoreductase activity;
Ro10923	-1.05677	3.58428e-05	39.74	38.38	42.85	65.85	70.6	61.73	40.3233	66.06	GO:0009742;GO:0005524;GO:000467	BP:brassinosteroid mediated signaling pathway;MF:ATP binding;MF:protein kinase activity;
Ro10925	3.21631	2.30369e-08	64.06	47.38	38.24	3.54	4.86	3.92	49.8933	4.10667	------	------
Ro10928	-5.99257	5.51051e-09	1.7	1.58	1.1	93.78	59.85	99.99	1.46	84.54	------	------
Ro10929	-1.75434	3.88849e-05	18.54	17.38	17.98	34.81	42.27	67.38	17.9667	48.1533	------	------
Ro10940	1.22843	0.00285804	5.9	4.9	7.66	2.2	2.36	1.06	6.15333	1.87333	GO:0004674;GO:0005524;GO:000467	MF:protein serine/threonine kinase activity;MF:ATP binding;MF:protein kinase activity;
Ro10943	-3.57227	0.0132472	0.41	0	0	0.45	2.9	1.24	0.136667	1.53	------	------
Ro10947	-1.57792	0.000206153	16.91	12.34	27.93	22	28.27	38.47	19.06	29.58	------	------
Ro10954	-1.85311	7.39624e-05	6.09	4.1	3.52	8.74	11.46	17.94	4.57	12.7133	------	------
Ro10955	1.64384	0.00160139	4.59	5.81	8.02	2.18	1.28	1.09	6.14	1.51667	GO:0016491;GO:0016629;GO:001018	MF:oxidoreductase activity;MF:12-oxophytodienoate reductase activity;MF:FMN binding;
Ro10965	1.14374	0.00245661	5.66	6.23	5.97	1.22	3.36	1.35	5.95333	1.97667	GO:0006139;GO:0003678;GO:0005524;GO:000367	BP:nucleobase-containing compound metabolic process;MF:DNA helicase activity;MF:ATP binding;MF:DNA binding;
Ro10967	4.03688	0.000107487	2.8	2.78	2.73	0.22	0.25	0	2.77	0.156667	------	------
Ro10971	1.79289	2.2073e-05	9.98	13.43	15.01	3.07	2.59	3.14	12.8067	2.93333	GO:000368	MF:AT DNA binding;
Ro10973	1.04175	0.000225142	58.47	56.72	71.78	19.9	24.86	26.65	62.3233	23.8033	GO:0005975;GO:0005978;GO:0005737;GO:0043169;GO:0003844;GO:000455	BP:carbohydrate metabolic process;BP:glycogen biosynthetic process;CC:cytoplasm;MF:cation binding;MF:1,4-alpha-glucan branching enzyme activity;MF:hydrolase activity, hydrolyzing O-glycosyl compounds;
Ro10997	2.83264	6.50534e-05	2.32	2.86	3.7	0.13	0.38	0.44	2.96	0.316667	GO:0018230;GO:1990918;GO:0006612;GO:0018345;GO:0005794;GO:0005783;GO:0016021;GO:0005886;GO:001970	BP:peptidyl-L-cysteine S-palmitoylation;BP:double-strand break repair involved in meiotic recombination;BP:protein targeting to membrane;BP:protein palmitoylation;CC:Golgi apparatus;CC:endoplasmic reticulum;CC:integral component of membrane;CC:plasma membrane;MF:protein-cysteine S-palmitoyltransferase activity;
Ro11009	-1.28541	1.20952e-05	54.28	54.21	68.71	114.57	120.01	94.79	59.0667	109.79	GO:0006990;GO:0034976;GO:0016021;GO:0005789;GO:0005634;GO:000370	BP:positive regulation of transcription from RNA polymerase II promoter involved in unfolded protein response;BP:response to endoplasmic reticulum stress;CC:integral component of membrane;CC:endoplasmic reticulum membrane;CC:nucleus;MF:transcription factor activity, sequence-specific DNA binding;
Ro11011	-1.13936	0.00491027	7.02	7.91	7.69	9.52	15.84	13.42	7.54	12.9267	GO:0016021;GO:000823	CC:integral component of membrane;MF:peptidase activity;
Ro11018	1.38195	4.58655e-05	39.92	42.12	56.91	9.75	18.2	14.53	46.3167	14.16	GO:0005737;GO:0003872;GO:0046872;GO:0047334;GO:000552	CC:cytoplasm;MF:6-phosphofructokinase activity;MF:metal ion binding;MF:diphosphate-fructose-6-phosphate 1-phosphotransferase activity;MF:ATP binding;
Ro11021	1.31238	0.00758576	5.27	5.85	6.77	0.69	2.63	2.44	5.96333	1.92	GO:0042546;GO:0045489;GO:0005794;GO:0016021;GO:0016757;GO:000383	BP:cell wall biogenesis;BP:pectin biosynthetic process;CC:Golgi apparatus;CC:integral component of membrane;MF:transferase activity, transferring glycosyl groups;MF:beta-N-acetylglucosaminylglycopeptide beta-1,4-galactosyltransferase activity;
Ro11026	-5.19221	0.0110106	0	0	0	0.32	0.48	0.97	0	0.59	GO:0005634;GO:0003700;GO:0008270;GO:000367	CC:nucleus;MF:transcription factor activity, sequence-specific DNA binding;MF:zinc ion binding;MF:DNA binding;
Ro11034	1.43853	6.39274e-05	19.98	24.47	27.25	6.41	7.8	6.43	23.9	6.88	GO:001687	MF:ligase activity;
Ro11050	1.0717	5.17698e-05	40.95	41.5	54.98	14.89	20.4	16.3	45.81	17.1967	GO:005108	MF:chaperone binding;
Ro11068	-1.96042	7.97688e-08	9.64	8.33	9.71	26.38	32.47	26.17	9.22667	28.34	GO:0016021;GO:0005634;GO:0004222;GO:0004386;GO:0003723;GO:000552	CC:integral component of membrane;CC:nucleus;MF:metalloendopeptidase activity;MF:helicase activity;MF:RNA binding;MF:ATP binding;
Ro11071	1.04099	0.00367054	10.26	7.13	7.1	1.92	4.98	2.73	8.16333	3.21	GO:0016021;GO:000425	CC:integral component of membrane;MF:serine-type endopeptidase activity;
Ro11087	-1.55733	0.00185623	1.07	1.02	3.75	3.36	3.63	3.86	1.94667	3.61667	------	------
Ro11096	2.3608	6.84857e-05	3.83	4.99	5.81	0.36	1.4	0.74	4.87667	0.833333	------	------
Ro11099	-1.61661	1.30584e-06	6.12	5.18	6.17	12.97	15.81	13.54	5.82333	14.1067	GO:0009058;GO:0016021;GO:0008483;GO:0030170;GO:000382	BP:biosynthetic process;CC:integral component of membrane;MF:transaminase activity;MF:pyridoxal phosphate binding;MF:catalytic activity;
Ro11104	-1.87019	0.000337979	1.91	1.25	2.09	2.96	9.02	4.17	1.75	5.38333	GO:0006986;GO:0034620;GO:0051085;GO:0042026;GO:0005737;GO:0042623;GO:0031072;GO:0032440;GO:0044183;GO:0051082;GO:0051787;GO:0016887;GO:000552	BP:response to unfolded protein;BP:cellular response to unfolded protein;BP:chaperone mediated protein folding requiring cofactor;BP:protein refolding;CC:cytoplasm;MF:ATPase activity, coupled;MF:heat shock protein binding;MF:2-alkenal reductase [NA;MF:protein binding involved in protein folding;MF:unfolded protein binding;MF:misfolded protein binding;MF:ATPase activity;MF:ATP binding;
Ro11108	-3.58105	0.000466243	0.18	0.14	0.14	0.88	1.21	0.76	0.153333	0.95	GO:0006986;GO:0034620;GO:0051085;GO:0042026;GO:0005737;GO:0042623;GO:0031072;GO:0032440;GO:0044183;GO:0051082;GO:0051787;GO:0016887;GO:000552	BP:response to unfolded protein;BP:cellular response to unfolded protein;BP:chaperone mediated protein folding requiring cofactor;BP:protein refolding;CC:cytoplasm;MF:ATPase activity, coupled;MF:heat shock protein binding;MF:2-alkenal reductase [NA;MF:protein binding involved in protein folding;MF:unfolded protein binding;MF:misfolded protein binding;MF:ATPase activity;MF:ATP binding;
Ro11113	2.23022	0.000527996	1.94	1.62	1.82	0.34	0.34	0.22	1.79333	0.3	GO:0005794;GO:0016021;GO:001641	CC:Golgi apparatus;CC:integral component of membrane;MF:O-acetyltransferase activity;
Ro11121	1.65082	0.000456703	3.66	3.64	5.49	0.77	0.92	1.49	4.26333	1.06	GO:0006098;GO:0005829;GO:000480	BP:pentose-phosphate shunt;CC:cytosol;MF:transketolase activity;
Ro11122	-2.02518	0.00658635	0.18	0.34	0.79	0.69	2.44	1.19	0.436667	1.44	GO:0006986;GO:0034620;GO:0051085;GO:0042026;GO:0005737;GO:0042623;GO:0031072;GO:0044183;GO:0051082;GO:0051787;GO:0016887;GO:000552	BP:response to unfolded protein;BP:cellular response to unfolded protein;BP:chaperone mediated protein folding requiring cofactor;BP:protein refolding;CC:cytoplasm;MF:ATPase activity, coupled;MF:heat shock protein binding;MF:protein binding involved in protein folding;MF:unfolded protein binding;MF:misfolded protein binding;MF:ATPase activity;MF:ATP binding;
Ro11130	-2.25199	0.00349851	1.03	2.56	4.9	9.15	4.95	16.05	2.83	10.05	GO:0043086;GO:000485	BP:negative regulation of catalytic activity;MF:enzyme inhibitor activity;
Ro11134	-3.84236	1.95155e-05	0.15	0.19	0.57	2.01	5.21	3.29	0.303333	3.50333	GO:0042545;GO:0045490;GO:0005618;GO:0016021;GO:0005576;GO:0030599;GO:0045330;GO:000485	BP:cell wall modification;BP:pectin catabolic process;CC:cell wall;CC:integral component of membrane;CC:extracellular region;MF:pectinesterase activity;MF:aspartyl esterase activity;MF:enzyme inhibitor activity;
Ro11142	1.47256	4.76454e-05	6.5	6.19	7.39	1.42	2.68	1.92	6.69333	2.00667	GO:0006098;GO:0005829;GO:000480	BP:pentose-phosphate shunt;CC:cytosol;MF:transketolase activity;
Ro11148	-1.21878	0.00109085	83.51	63.8	49.56	160.2	115.2	80.37	65.6233	118.59	GO:0044375;GO:0016559;GO:0005779;GO:0005778;GO:004280	BP:regulation of peroxisome size;BP:peroxisome fission;CC:integral component of peroxisomal membrane;CC:peroxisomal membrane;MF:identical protein binding;
Ro11152	-1.36134	0.00906203	0.85	1.01	1.67	2.37	1.86	2.46	1.17667	2.23	GO:0005992;GO:000480	BP:trehalose biosynthetic process;MF:trehalose-phosphatase activity;
Ro11158	-1.3801	6.67043e-05	11.78	8.99	10.99	16.28	20.61	27.86	10.5867	21.5833	GO:0009826;GO:0007030;GO:0006890;GO:0045053;GO:0006886;GO:0009793;GO:0009933;GO:0010016;GO:0017119;GO:0005623;GO:000582	BP:unidimensional cell growth;BP:Golgi organization;BP:retrograde vesicle-mediated transport, Golgi to ER;BP:protein retention in Golgi apparatus;BP:intracellular protein transport;BP:embryo development ending in seed dormancy;BP:meristem structural organization;BP:shoot system morphogenesis;CC:Golgi transport complex;CC:cell;CC:cytosol;
Ro11162	-7.66781	9.55037e-08	8.72	4.65	18.07	988.43	1169.25	2612.1	10.48	1589.93	------	------
Ro11173	1.12138	0.00663606	4.88	5.75	4.43	1.65	2.77	2.03	5.02	2.15	GO:0009058;GO:0016021;GO:0003824;GO:003017	BP:biosynthetic process;CC:integral component of membrane;MF:catalytic activity;MF:pyridoxal phosphate binding;
Ro11176	-1.159	0.0109692	2.07	4	4.94	3.49	11.43	5.25	3.67	6.72333	GO:0009755;GO:0010089;GO:0010067;GO:0010223;GO:0051301;GO:0016021;GO:0005886;GO:0004672;GO:0004674;GO:000552	BP:hormone-mediated signaling pathway;BP:xylem development;BP:procambium histogenesis;BP:secondary shoot formation;BP:cell division;CC:integral component of membrane;CC:plasma membrane;MF:protein kinase activity;MF:protein serine/threonine kinase activity;MF:ATP binding;
Ro11177	1.84668	5.27735e-05	11.47	11.3	20.61	2.24	4.59	2.78	14.46	3.20333	GO:0006457;GO:0009506;GO:005108	BP:protein folding;CC:plasmodesma;MF:chaperone binding;
Ro11183	-1.98279	4.37365e-05	4.66	2.76	3.29	12.14	9.98	10.8	3.57	10.9733	GO:0009630;GO:0009501;GO:000484	BP:gravitropism;CC:amyloplast;MF:ubiquitin-protein transferase activity;
Ro11197	-1.42949	8.35634e-05	10.69	12.15	11	18.95	23.46	26.53	11.28	22.98	GO:0007165;GO:0006517;GO:0005737;GO:0016787;GO:000394	BP:signal transduction;BP:protein deglycosylation;CC:cytoplasm;MF:hydrolase activity;MF:N4;
Ro11200	1.09419	0.000135511	22.7	20.33	18.14	7.72	7.81	6.99	20.39	7.50667	GO:001602	CC:integral component of membrane;
Ro11201	-1.01636	5.92679e-05	17.03	19.5	20.02	29.65	32.29	26.18	18.85	29.3733	GO:0008652;GO:0048367;GO:0048364;GO:0000160;GO:0009570;GO:0005634;GO:0004017;GO:000552	BP:cellular amino acid biosynthetic process;BP:shoot system development;BP:root development;BP:phosphorelay signal transduction system;CC:chloroplast stroma;CC:nucleus;MF:adenylate kinase activity;MF:ATP binding;
Ro11212	1.63069	0.000696661	4.01	4.57	6.25	0.93	1.45	1.49	4.94333	1.29	GO:0005634;GO:000367	CC:nucleus;MF:DNA binding;
Ro11214	1.27773	0.0002756	8.26	7.42	9.77	1.62	4.36	2.44	8.48333	2.80667	GO:0006886;GO:0090630;GO:0006412;GO:0005840;GO:0005096;GO:0017137;GO:000373	BP:intracellular protein transport;BP:activation of GTPase activity;BP:translation;CC:ribosome;MF:GTPase activator activity;MF:Rab GTPase binding;MF:structural constituent of ribosome;
Ro11215	1.09867	0.00397477	11.74	8.91	9.99	2.95	3.95	4.37	10.2133	3.75667	------	------
Ro11216	1.38587	0.000189078	8.87	7.67	7.09	2.09	2.75	2.3	7.87667	2.38	GO:0000737;GO:0006265;GO:0009330;GO:0005634;GO:0005694;GO:0000287;GO:0003677;GO:0016889;GO:0003918;GO:000552	BP:DNA catabolic process, endonucleolytic;BP:DNA topological change;CC:DNA topoisomerase comple;CC:nucleus;CC:chromosome;MF:magnesium ion binding;MF:DNA binding;MF:endodeoxyribonuclease activity, producing 3'-phosphomonoesters;MF:DNA topoisomerase type I;MF:ATP binding;
Ro11217	-3.39091	1.34941e-07	6.73	5.38	6.27	36.84	41.76	70.95	6.12667	49.85	GO:000367	MF:nucleic acid binding;
Ro11218	1.17761	0.00104009	238.57	250.17	410.76	67.11	108.72	126.71	299.833	100.847	GO:0010731;GO:0016740;GO:004687	BP:protein glutathionylation;MF:transferase activity;MF:metal ion binding;
Ro11219	-2.5499	1.74638e-05	8.94	8.09	7.77	21.83	30.08	60.75	8.26667	37.5533	GO:0046872;GO:0004722;GO:000472	MF:metal ion binding;MF:protein serine/threonine phosphatase activity;MF:magnesium-dependent protein serine/threonine phosphatase activity;
Ro11222	3.25074	0.00808589	0.62	2.42	6.76	0.6	0	0.16	3.26667	0.253333	GO:0046323;GO:0005887;GO:0016021;GO:0022857;GO:000535	BP:glucose import;CC:integral component of plasma membrane;CC:integral component of membrane;MF:transmembrane transporter activity;MF:suga;
Ro11236	-1.01182	0.00036858	8.24	8.27	11.05	10.04	19.08	13.73	9.18667	14.2833	------	------
Ro11244	-1.48874	0.00401031	0.37	0.73	0.53	1.23	1.4	1.04	0.543333	1.22333	------	------
Ro11247	1.02988	0.00636183	45.84	34.93	33.14	22.57	11.42	8.85	37.97	14.28	------	------
Ro11254	1.37733	1.38558e-05	26.14	26.69	30.47	7.46	11.24	6.14	27.7667	8.28	GO:0005634;GO:0003700;GO:0046872;GO:000367	CC:nucleus;MF:transcription factor activity, sequence-specific DNA binding;MF:metal ion binding;MF:nucleic acid binding;
Ro11259	-1.97391	0.000292646	1.03	1.52	1.4	2.85	5.11	4.43	1.31667	4.13	------	------
Ro11260	-3.24975	4.69352e-08	4.75	5.24	7.19	31.77	37.31	51.04	5.72667	40.04	GO:0044794;GO:0016021;GO:0005788;GO:0005886;GO:003059	BP:positive regulation by host of viral process;CC:integral component of membrane;CC:endoplasmic reticulum lumen;CC:plasma membrane;MF:pectinesterase activity;
Ro11262	7.77445	4.8705e-05	1.16	1.08	1.08	0	0	0	1.10667	0	GO:0006952;GO:0009607;GO:0016021;GO:000551	BP:defense response;BP:response to biotic stimulus;CC:integral component of membrane;MF:calmodulin binding;
Ro11264	2.15097	6.16503e-05	7.68	5.82	8.62	0.67	1.98	1.33	7.37333	1.32667	GO:0016021;GO:0016874;GO:000827	CC:integral component of membrane;MF:ligase activity;MF:zinc ion binding;
Ro11274	2.17066	0.00153526	3.4	3.58	5.05	0.96	0.95	0.2	4.01	0.703333	GO:0046777;GO:0005886;GO:0004674;GO:000552	BP:protein autophosphorylation;CC:plasma membrane;MF:protein serine/threonine kinase activity;MF:ATP binding;
Ro11304	-1.34423	3.30428e-05	4.33	3.64	3.66	7.74	9.14	8.83	3.87667	8.57	GO:0006166;GO:0016021;GO:0016301;GO:000400	BP:purine ribonucleoside salvage;CC:integral component of membrane;MF:kinase activity;MF:adenosine kinase activity;
Ro11319	-3.112	0.000179487	0.19	0.14	0.29	0.53	1.47	2.2	0.206667	1.4	GO:001602	CC:integral component of membrane;
Ro11320	1.22842	0.00280135	18.95	23.73	26.39	5.59	8.15	8.77	23.0233	7.50333	GO:0006850;GO:0005743;GO:001602	BP:mitochondrial pyruvate transport;CC:mitochondrial inner membrane;CC:integral component of membrane;
Ro11329	1.85982	0.00666296	6.75	6.14	1.87	0.52	0.59	1.24	4.92	0.783333	GO:001678	MF:hydrolase activity;
Ro11337	3.22037	9.40035e-06	37.62	22.35	76.16	2.26	5.14	4.03	45.3767	3.81	GO:0018105;GO:0035556;GO:0046777;GO:0005737;GO:0005634;GO:0009931;GO:0004674;GO:0005516;GO:000552	BP:peptidyl-serine phosphorylation;BP:intracellular signal transduction;BP:protein autophosphorylation;CC:cytoplasm;CC:nucleus;MF:calcium-dependent protein serine/threonine kinase activity;MF:protein serine/threonine kinase activity;MF:calmodulin binding;MF:ATP binding;
Ro11342	3.0197	0.00532465	9.83	3.3	15.3	0.08	0.58	1.89	9.47667	0.85	GO:0006567;GO:0006545;GO:0006520;GO:0016021;GO:0005829;GO:0016829;GO:0004793;GO:0008732;GO:000367	BP:threonine catabolic process;BP:glycine biosynthetic process;BP:cellular amino acid metabolic process;CC:integral component of membrane;CC:cytosol;MF:lyase activity;MF:threonine aldolase activity;MF:L-allo-threonine aldolase activity;MF:DNA binding;
Ro11350	-4.44732	0.00391762	0.02	0	0	0.11	0.3	0.21	0.00666667	0.206667	GO:001602	CC:integral component of membrane;
Ro11359	1.73157	0.000269513	13.14	14.4	14.45	3.84	2.83	3.02	13.9967	3.23	GO:0006355;GO:0006869;GO:0016021;GO:0046658;GO:0008289;GO:000905	BP:regulation of transcription, DNA-templated;BP:lipid transport;CC:integral component of membrane;CC:anchored component of plasma membrane;MF:lipid binding;MF:electron carrier activity;
Ro11361	1.30809	0.00190624	5.35	3.05	3.39	1.27	1.16	1.1	3.93	1.17667	GO:0006644;GO:0000038;GO:0016021;GO:0050200;GO:0016746;GO:0005509;GO:007161	BP:phospholipid metabolic process;BP:very long-chain fatty acid metabolic process;CC:integral component of membrane;MF:plasmalogen synthase activity;MF:transferase activity, transferring acyl groups;MF:calcium ion binding;MF:lysophosphatidylethanolamine acyltransferase activity;
Ro11379	2.52803	0.0026848	1.17	0.7	1.36	0.14	0.09	0.19	1.07667	0.14	GO:0009451;GO:004323	BP:RNA modification;CC:intracellular membrane-bounded organelle;
Ro11386	-3.17903	0.00741918	0.24	0	0.26	0.67	2.17	1.08	0.166667	1.30667	GO:0046983;GO:000367	MF:protein dimerization activity;MF:DNA binding;
Ro11412	1.63037	1.8541e-05	37.96	37.86	40.02	6.75	11.82	10.71	38.6133	9.76	GO:0051603;GO:0005737;GO:0005634;GO:0005839;GO:000429	BP:proteolysis involved in cellular protein catabolic process;CC:cytoplasm;CC:nucleus;CC:proteasome core complex;MF:threonine-type endopeptidase activity;
Ro11446	2.10158	1.75302e-06	142.46	120.28	170.12	17.95	37.54	24.99	144.287	26.8267	GO:0032259;GO:0046983;GO:000817	BP:methylation;MF:protein dimerization activity;MF:O-methyltransferase activity;
Ro11447	1.81994	4.74066e-05	106.63	73.29	134.78	14.36	28.45	27.06	104.9	23.29	GO:0032259;GO:0046983;GO:000817	BP:methylation;MF:protein dimerization activity;MF:O-methyltransferase activity;
Ro11467	3.20194	1.52759e-06	13.3	8.32	18.3	1.06	0.88	1.41	13.3067	1.11667	GO:0016132;GO:0048366;GO:0006099;GO:0022900;GO:0016021;GO:0005743;GO:0004497;GO:0050660;GO:0020037;GO:0016705;GO:0080132;GO:0008177;GO:000550	BP:brassinosteroid biosynthetic process;BP:leaf development;BP:tricarboxylic acid cycle;BP:electron transport chain;CC:integral component of membrane;CC:mitochondrial inner membrane;MF:monooxygenase activity;MF:flavin adenine dinucleotide binding;MF:heme binding;MF:oxidoreductase activity, acting on paired donors, with incorporation or reduction of molecular oxygen;MF:fatty acid alpha-hydroxylase…
Ro11472	-5.83622	0.00454396	0	0	0	0.5	0.47	0.13	0	0.366667	GO:0046983;GO:000367	MF:protein dimerization activity;MF:DNA binding;
Ro11486	-2.52641	0.00134317	1.29	1.07	1.5	5.18	5.67	7.36	1.28667	6.07	------	------
Ro11498	-1.25153	0.000122279	24.41	21.53	20.75	50.68	42.93	25.34	22.23	39.65	GO:0006355;GO:0005634;GO:0003700;GO:004356	BP:regulation of transcription, DNA-templated;CC:nucleus;MF:transcription factor activity, sequence-specific DNA binding;MF:sequence-specific DNA binding;
Ro11503	1.1251	0.000166739	38.08	36.05	56.32	12.67	17.69	17	43.4833	15.7867	GO:0005737;GO:0046872;GO:007000	CC:cytoplasm;MF:metal ion binding;MF:metalloaminopeptidase activity;
Ro11517	1.88847	1.86586e-06	64.96	53.91	67.09	13.84	12.37	12.34	61.9867	12.85	GO:000550	MF:calcium ion binding;
Ro11523	1.7056	0.00665942	1.53	1.34	2.16	0.49	0.59	0.14	1.67667	0.406667	GO:000367	MF:DNA binding;
Ro11524	-4.14461	0.00136439	0	0.03	0.61	0.87	4.27	3.78	0.213333	2.97333	GO:0016021;GO:0005509;GO:0005524;GO:000467	CC:integral component of membrane;MF:calcium ion binding;MF:ATP binding;MF:protein kinase activity;
Ro11527	-6.75977	0.00295776	0	0	0	25.89	6.22	2.11	0	11.4067	------	------
Ro11528	-3.75753	0.000254595	9.64	10.75	9.66	21.11	58.99	229.21	10.0167	103.103	------	------
Ro11529	2.28093	0.000569625	6.62	4.73	7.91	1.95	0.65	0.45	6.42	1.01667	GO:0006468;GO:0007166;GO:0016021;GO:0005886;GO:0004674;GO:0004672;GO:000552	BP:protein phosphorylation;BP:cell surface receptor signaling pathway;CC:integral component of membrane;CC:plasma membrane;MF:protein serine/threonine kinase activity;MF:protein kinase activity;MF:ATP binding;
Ro11535	-1.53688	0.00175746	4.38	7.47	3.78	9.31	10.02	14.33	5.21	11.22	GO:0005634;GO:000367	CC:nucleus;MF:DNA binding;
Ro11536	4.15183	0.00228454	4	1.17	0.5	0.06	0	0.18	1.89	0.08	GO:0005634;GO:000367	CC:nucleus;MF:DNA binding;
Ro11546	3.82542	0.000498294	0.87	1.15	0.91	0.09	0	0.06	0.976667	0.05	------	------
Ro11548	1.56202	0.000457296	29.2	22.8	21.45	9.64	4.07	5.66	24.4833	6.45667	GO:0016021;GO:0005506;GO:0016705;GO:0004497;GO:002003	CC:integral component of membrane;MF:iron ion binding;MF:oxidoreductase activity, acting on paired donors, with incorporation or reduction of molecular oxygen;MF:monooxygenase activity;MF:heme binding;
Ro11553	-4.52673	6.31448e-06	0.57	2.45	3.61	23.04	30.67	44.17	2.21	32.6267	------	------
Ro11571	1.13327	0.0013249	16.46	21.51	17.77	5.93	8.52	5.58	18.58	6.67667	GO:0070940;GO:0006369;GO:0006378;GO:0006397;GO:0005847;GO:0005634;GO:0008420;GO:000472	BP:dephosphorylation of RNA polymerase II C-terminal domain;BP:termination of RNA polymerase II transcription;BP:mRNA polyadenylation;BP:mRNA processing;CC:mRNA cleavage and polyadenylation specificity factor complex;CC:nucleus;MF:CTD phosphatase activity;MF:phosphoprotein phosphatase activity;
Ro11585	-2.60623	9.06628e-06	1.46	1.9	0.86	9.31	12.14	18.65	1.40667	13.3667	GO:0016021;GO:0005506;GO:0016705;GO:0004497;GO:002003	CC:integral component of membrane;MF:iron ion binding;MF:oxidoreductase activity, acting on paired donors, with incorporation or reduction of molecular oxygen;MF:monooxygenase activity;MF:heme binding;
Ro11586	2.25181	4.57329e-05	30.53	27.13	52.37	3.3	5.83	8.88	36.6767	6.00333	GO:0006096;GO:0005737;GO:0030955;GO:0016301;GO:0000287;GO:000474	BP:glycolytic process;CC:cytoplasm;MF:potassium ion binding;MF:kinase activity;MF:magnesium ion binding;MF:pyruvate kinase activity;
Ro11600	2.25632	0.000284337	7.19	6.81	10.41	0.54	1.31	1.93	8.13667	1.26	GO:0009651;GO:0009408;GO:0055129;GO:0005737;GO:0005618;GO:000473	BP:response to salt stress;BP:response to heat;BP:L-proline biosynthetic process;CC:cytoplasm;CC:cell wall;MF:pyrroline-5-carboxylate reductase activity;
Ro11626	-1.01973	0.00524228	1.45	1.85	1.18	2.27	2.33	2.43	1.49333	2.34333	GO:0006952;GO:0005524;GO:004353	BP:defense response;MF:ATP binding;MF:ADP binding;
Ro11630	1.21102	0.00121057	4.44	3.11	5.13	1.75	1.77	0.83	4.22667	1.45	GO:0005516;GO:000468	MF:calmodulin binding;MF:calmodulin-dependent protein kinase activity;
Ro11632	-1.28064	5.89206e-06	30.28	26.6	29.54	53.56	58.64	53.2	28.8067	55.1333	------	------
Ro11637	-1.27698	0.000132203	6.77	7.47	11.04	16.31	16.64	15.43	8.42667	16.1267	GO:0016021;GO:0016787;GO:001678	CC:integral component of membrane;MF:hydrolase activity;MF:hydrolase activity, acting on ester bonds;
Ro11638	-1.15507	0.000410355	2.67	2.37	2.57	5.04	4.76	3.59	2.53667	4.46333	------	------
Ro11639	-1.19067	2.96186e-05	16.21	11.97	16.08	22.64	24.89	26.43	14.7533	24.6533	GO:0016021;GO:001678	CC:integral component of membrane;MF:hydrolase activity;
Ro11643	1.05485	0.000861921	60.86	47.54	39.54	22.99	15.99	16.53	49.3133	18.5033	GO:0006537;GO:0019676;GO:0015930;GO:001649	BP:glutamate biosynthetic process;BP:ammonia assimilation cycle;MF:glutamate synthase activity;MF:oxidoreductase activity;
Ro11645	-1.51781	2.92186e-05	9.11	7.76	6.75	19.51	15.8	17.28	7.87333	17.53	GO:0045493;GO:001679	BP:xylan catabolic process;MF:hydrolase activity, acting on glycosyl bonds;
Ro11649	-5.25656	0.000238451	0	0.06	0.04	0.22	0.93	2.1	0.0333333	1.08333	GO:001602	CC:integral component of membrane;
Ro11651	-1.16004	0.00153715	3.04	4.04	3.87	6.65	5.42	6.82	3.65	6.29667	GO:0006952;GO:0005524;GO:004353	BP:defense response;MF:ATP binding;MF:ADP binding;
Ro11654	-2.01144	0.000437765	1.04	1.61	1.01	2.84	4.21	4.83	1.22	3.96	GO:0006486;GO:0016021;GO:001675	BP:protein glycosylation;CC:integral component of membrane;MF:transferase activity, transferring glycosyl groups;
Ro11658	2.10636	0.00102525	3.25	3.46	2.93	0.18	5.04	0.68	3.21333	1.96667	GO:0006353;GO:001602	BP:DNA-templated transcription, termination;CC:integral component of membrane;
Ro11671	2.97293	0.00103948	16.37	12.55	13.77	0.28	3.42	0.57	14.23	1.42333	GO:0000184;GO:0000381;GO:0006396;GO:0005737;GO:0035145;GO:0005634;GO:000372	BP:nuclear-transcribed mRNA catabolic process, nonsense-mediated decay;BP:regulation of alternative mRNA splicing, via spliceosome;BP:RNA processing;CC:cytoplasm;CC:exon-exon junction complex;CC:nucleus;MF:mRNA binding;
Ro11683	1.93129	0.000121571	2.81	2.43	2.4	0.53	0.56	0.51	2.54667	0.533333	------	------
Ro11684	1.99443	0.000891759	13	5.58	10.77	1.77	2.06	1.84	9.78333	1.89	GO:001603	BP:cellular response to phosphate starvation;
Ro11688	-2.03123	1.13091e-05	8.1	7.31	6.29	13.28	28.98	28.43	7.23333	23.5633	GO:0032259;GO:0016021;GO:000816	BP:methylation;CC:integral component of membrane;MF:methyltransferase activity;
Ro11697	-1.3348	4.10562e-05	3.47	3.27	3.44	5.94	7.23	8.61	3.39333	7.26	GO:0005634;GO:0003700;GO:000367	CC:nucleus;MF:transcription factor activity, sequence-specific DNA binding;MF:DNA binding;
Ro11717	1.51548	0.00522051	9.66	8.56	9.26	1.52	2.06	4.12	9.16	2.56667	GO:0070131;GO:0005739;GO:0005759;GO:0097177;GO:0008494;GO:000372	BP:positive regulation of mitochondrial translation;CC:mitochondrion;CC:mitochondrial matrix;MF:mitochondrial ribosome binding;MF:translation activator activity;MF:mRNA binding;
Ro11724	-1.10182	3.14394e-05	46	36.72	39.58	60.43	84.15	63.14	40.7667	69.24	GO:0010115;GO:000940	BP:regulation of abscisic acid biosynthetic process;BP:response to heat;
Ro11726	-1.56134	0.00016876	38.01	34.53	73.26	95.79	121.72	128.28	48.6	115.263	GO:001630	MF:kinase activity;
Ro11728	1.35509	0.0103729	1.48	1.41	1.12	0.52	0.49	0.24	1.33667	0.416667	GO:0004523;GO:000367	MF:RNA-DNA hybrid ribonuclease activity;MF:nucleic acid binding;
Ro11744	-1.00384	0.00010803	29.08	25.03	29.47	40.3	46.64	43.2	27.86	43.38	------	------
Ro11754	1.92478	0.00312684	1.98	1.57	1.79	0.17	0.65	0.31	1.78	0.376667	GO:0005506;GO:0016705;GO:0004497;GO:002003	MF:iron ion binding;MF:oxidoreductase activity, acting on paired donors, with incorporation or reduction of molecular oxygen;MF:monooxygenase activity;MF:heme binding;
Ro11763	-2.14045	0.00125331	0.67	0.24	0.78	1.36	2.51	2.2	0.563333	2.02333	GO:0016021;GO:0005506;GO:0016705;GO:0004497;GO:002003	CC:integral component of membrane;MF:iron ion binding;MF:oxidoreductase activity, acting on paired donors, with incorporation or reduction of molecular oxygen;MF:monooxygenase activity;MF:heme binding;
Ro11772	5.16712	0.000225381	4.64	2.75	1.42	0	0.17	0	2.93667	0.0566667	GO:0006468;GO:0016021;GO:0005886;GO:0004675;GO:0004674;GO:000552	BP:protein phosphorylation;CC:integral component of membrane;CC:plasma membrane;MF:transmembrane receptor protein serine/threonine kinase activity;MF:protein serine/threonine kinase activity;MF:ATP binding;
Ro11776	1.10567	8.19456e-05	84.38	71.78	63.26	28.85	26.4	23.33	73.14	26.1933	GO:0008299;GO:0016740;GO:003642	BP:isoprenoid biosynthetic process;MF:transferase activity;MF:heptaprenyl diphosphate synthase activity;
Ro11781	3.12225	8.59303e-05	10.41	7.76	12.12	1.48	0.37	0.76	10.0967	0.87	GO:001602	CC:integral component of membrane;
Ro11794	2.39105	2.52617e-06	20.29	30.51	26.28	4.33	3.2	3.88	25.6933	3.80333	GO:001602	CC:integral component of membrane;
Ro11798	3.5459	0.00446841	5.26	2.02	1.29	0.13	0	0.35	2.85667	0.16	GO:001602	CC:integral component of membrane;
Ro11804	2.18767	0.00704782	7.41	13.41	17.65	2.55	3.55	0.33	12.8233	2.14333	GO:001602	CC:integral component of membrane;
Ro11806	-1.13773	0.000248365	1.95	2.38	2.34	3.98	4.22	3.52	2.22333	3.90667	GO:0005737;GO:0005634;GO:004687	CC:cytoplasm;CC:nucleus;MF:metal ion binding;
Ro11808	1.38982	0.00957419	4.11	3.98	3.71	1.45	1.53	0.57	3.93333	1.18333	GO:0006741;GO:0019674;GO:000395	BP:NADP biosynthetic process;BP:NAD metabolic process;MF:NAD+ kinase activity;
Ro11814	-1.31305	0.00116948	161.25	157.54	296.14	499.13	429.31	232.89	204.977	387.11	GO:001602	CC:integral component of membrane;
Ro11815	1.43308	0.000339306	226.68	435.65	435.34	110.06	131.18	81.8	365.89	107.68	GO:0045551;GO:0052747;GO:0008270;GO:001649	MF:cinnamyl-alcohol dehydrogenase activity;MF:sinapyl alcohol dehydrogenase activity;MF:zinc ion binding;MF:oxidoreductase activity;
Ro11819	-7.4734	2.16974e-07	0.25	0	0.57	34.27	26.47	61.23	0.273333	40.6567	GO:0015986;GO:0045261;GO:0005739;GO:0005524;GO:004693	BP:ATP synthesis coupled proton transport;CC:proton-transporting ATP synthase complex, catalytic core;CC:mitochondrion;MF:ATP binding;MF:proton-transporting ATP synthase activity, rotational mechanism;
Ro11825	1.27675	5.12461e-05	12.59	10.71	11.25	2.54	5.08	3.6	11.5167	3.74	GO:0005992;GO:0070413;GO:0005737;GO:0005829;GO:000382	BP:trehalose biosynthetic process;BP:trehalose metabolism in response to stress;CC:cytoplasm;CC:cytosol;MF:alpha,alpha-trehalose-phosphate synthas;
Ro11834	1.68153	0.00161426	25.01	5.67	28.53	1.74	4.33	2.16	19.7367	2.74333	------	------
Ro11839	-1.98527	1.20599e-07	30.77	33.84	34.37	99.2	107.13	101.23	32.9933	102.52	GO:0006355;GO:0009640;GO:0005634;GO:000827	BP:regulation of transcription, DNA-templated;BP:photomorphogenesis;CC:nucleus;MF:zinc ion binding;
Ro11854	-1.56174	7.32086e-06	13.51	15.92	17.76	34.58	32.84	41.46	15.73	36.2933	GO:0015031;GO:001602	BP:protein transport;CC:integral component of membrane;
Ro11895	-2.67912	0.00157269	0.15	0.2	1.07	1.08	4.06	2.2	0.473333	2.44667	GO:0048544;GO:0016021;GO:0030246;GO:0004674;GO:0004672;GO:000552	BP:recognition of pollen;CC:integral component of membrane;MF:carbohydrate binding;MF:protein serine/threonine kinase activity;MF:protein kinase activity;MF:ATP binding;
Ro11900	-1.00551	0.000241379	8.88	8.86	7.12	6.74	16.34	8.71	8.28667	10.5967	GO:0046872;GO:000808	MF:metal ion binding;MF:N-acetyltransferase activity;
Ro11906	1.09893	0.000392711	8.58	9.02	10.04	2.89	4.88	3.2	9.21333	3.65667	GO:006163	MF:ubiquitin protein ligase activity;
Ro11911	1.30215	0.00161862	43.52	42.54	43.23	24.09	14.96	9.93	43.0967	16.3267	GO:0055085;GO:0016021;GO:0016301;GO:000550	BP:transmembrane transport;CC:integral component of membrane;MF:kinase activity;MF:calcium ion binding;
Ro11916	1.23127	0.00231012	8.56	7.21	8.95	2.49	2.65	3.58	8.24	2.90667	------	------
Ro11920	1.47577	0.00402967	2.67	2.14	2.81	0.96	0.58	0.58	2.54	0.706667	GO:002262	CC:cytosolic ribosome;
Ro11924	1.29792	7.68448e-05	70.95	64.08	81.38	28.91	25.34	14.65	72.1367	22.9667	GO:0004724;GO:000472	MF:magnesium-dependent protein serine/threonine phosphatase activity;MF:protein serine/threonine phosphatase activity;
Ro11940	-1.84959	3.95027e-05	19.45	22.5	12.5	62.66	56.08	35.15	18.15	51.2967	GO:0006825;GO:0005758;GO:0016021;GO:0016531;GO:000438	BP:copper ion transport;CC:mitochondrial intermembrane space;CC:integral component of membrane;MF:copper chaperone activity;MF:helicase activity;
Ro11959	-1.43494	3.70513e-05	10.07	13.93	15.15	20.79	32.93	32.87	13.05	28.8633	GO:0016020;GO:0016021;GO:001674	CC:membrane;CC:integral component of membrane;MF:transferase activity;
Ro11980	-8.6238	2.72309e-05	0	0	0	15.05	5.71	17.02	0	12.5933	------	------
Ro11981	1.25797	7.15646e-05	46.71	33.4	29.28	11.69	14.47	10.57	36.4633	12.2433	GO:0005975;GO:0030246;GO:000455	BP:carbohydrate metabolic process;MF:carbohydrate binding;MF:hydrolase activity, hydrolyzing O-glycosyl compounds;
Ro11986	-3.86226	1.17351e-05	1.41	0.71	1.54	13.87	5.83	20.63	1.22	13.4433	GO:0070469;GO:0016021;GO:0046872;GO:0009916;GO:010272	CC:respiratory chain;CC:integral component of membrane;MF:metal ion binding;MF:alternative oxidase activity;MF:ubiquino;
Ro11990	-1.95073	0.00557165	0.39	0.94	1.46	4.2	1.63	2.52	0.93	2.78333	GO:0070469;GO:0016021;GO:0046872;GO:0009916;GO:010272	CC:respiratory chain;CC:integral component of membrane;MF:metal ion binding;MF:alternative oxidase activity;MF:ubiquino;
Ro11993	-1.07143	0.00018499	7.82	6.57	6.6	10.12	16.82	11.5	6.99667	12.8133	GO:0005975;GO:0016021;GO:000455	BP:carbohydrate metabolic process;CC:integral component of membrane;MF:hydrolase activity, hydrolyzing O-glycosyl compounds;
Ro11995	3.34529	0.00735234	0.48	0.33	0.4	0.04	0.04	0	0.403333	0.0266667	------	------
Ro12006	-4.90129	9.43161e-05	0.23	0	0.34	2.21	3.25	8	0.19	4.48667	GO:0004674;GO:0005524;GO:000467	MF:protein serine/threonine kinase activity;MF:ATP binding;MF:protein kinase activity;
Ro12009	-6.49375	0.00113335	0	0	0	0.77	2.15	1.89	0	1.60333	------	------
Ro12010	1.47133	0.00732602	3.03	2.89	5.23	1.01	1.36	0.78	3.71667	1.05	------	------
Ro12032	1.31781	0.0026022	3.87	3.2	4.01	1.57	1.06	0.84	3.69333	1.15667	------	------
Ro12040	-2.62543	0.00305337	0.24	0.24	0.59	0.33	3.37	1.72	0.356667	1.80667	GO:0050982;GO:0006820;GO:0055085;GO:0016021;GO:0005886;GO:000838	BP:detection of mechanical stimulus;BP:anion transport;BP:transmembrane transport;CC:integral component of membrane;CC:plasma membrane;MF:mechanically-gated ion channel activity;
Ro12069	-1.34873	0.0103237	29.74	54.85	94.18	95.01	90.05	129.6	59.59	104.887	------	------
Ro12070	-1.0478	0.000102048	83.08	89.98	67.75	118	114.78	79.61	80.27	104.13	GO:000438	MF:helicase activity;
Ro12075	1.31281	6.95115e-06	30.42	25.09	33.14	8.55	10.47	9.36	29.55	9.46	GO:000635	BP:regulation of transcription, DNA-templated;
Ro12079	1.06966	0.00859913	10.67	14.23	16.52	3.32	4.76	7.21	13.8067	5.09667	GO:0015031;GO:0005794;GO:0055038;GO:0016021;GO:0005739;GO:0000139;GO:0030658;GO:0032588;GO:000588	BP:protein transport;CC:Golgi apparatus;CC:recycling endosome membrane;CC:integral component of membrane;CC:mitochondrion;CC:Golgi membrane;CC:transport vesicle membrane;CC:trans-Golgi network membrane;CC:plasma membrane;
Ro12080	-1.10538	2.58547e-05	5.59	4.81	5.9	8.59	11.3	8.17	5.43333	9.35333	GO:0007188;GO:0007186;GO:0005834;GO:0031683;GO:0003924;GO:0001664;GO:000552	BP:adenylate cyclase-modulating G-protein coupled receptor signaling pathway;BP:G-protein coupled receptor signaling pathway;CC:heterotrimeric G-protein complex;MF:G-protein beta/gamma-subunit complex binding;MF:GTPase activity;MF:G-protein coupled receptor binding;MF:GTP binding;
Ro12082	-1.14001	0.00123087	1.81	1.68	1.42	2.33	3.98	3.29	1.63667	3.2	------	------
Ro12083	-2.37323	1.43003e-05	1.01	0.78	1.14	3.9	4.6	3.54	0.976667	4.01333	------	------
Ro12122	-1.37387	6.55092e-05	20.48	24.93	20.49	52.72	34.45	39.52	21.9667	42.23	GO:001602	CC:integral component of membrane;
Ro12133	1.28275	0.000522064	74.29	109.62	140.72	81.61	36.84	58.34	108.21	58.93	------	------
Ro12165	2.74094	1.67644e-06	8.57	6.42	7.24	0.63	1.25	0.77	7.41	0.883333	------	------
Ro12172	1.03403	0.0126684	3.76	3.6	5.14	1.12	2.46	1.3	4.16667	1.62667	GO:0005634;GO:000367	CC:nucleus;MF:DNA binding;
Ro12177	1.58605	0.000804262	3.45	4.04	8.81	1.24	1.61	1.42	5.43333	1.42333	GO:0006066;GO:0016020;GO:0043231;GO:0046577;GO:005066	BP:alcohol metabolic process;CC:membrane;CC:intracellular membrane-bounded organelle;MF:long-chain-alcohol oxidase activity;MF:flavin adenine dinucleotide binding;
Ro12178	1.22146	0.00560149	6.93	7.12	6.44	1.01	3.2	2.82	6.83	2.34333	GO:0006633;GO:0009507;GO:001679	BP:fatty acid biosynthetic process;CC:chloroplast;MF:thiolester hydrolase activity;
Ro12183	1.33144	0.000114041	5.64	3.59	5.17	1.5	1.54	1.45	4.8	1.49667	GO:0048366;GO:0031047;GO:0019827;GO:0005737;GO:000367	BP:leaf development;BP:gene silencing by RNA;BP:stem cell population maintenance;CC:cytoplasm;MF:nucleic acid binding;
Ro12188	1.31812	0.000138667	25.56	25.97	28.73	5.79	13.02	7.09	26.7533	8.63333	GO:0000381;GO:0045292;GO:0016607;GO:0005634;GO:0003723;GO:000372	BP:regulation of alternative mRNA splicing, via spliceosome;BP:mRNA cis splicing, via spliceosome;CC:nuclear speck;CC:nucleus;MF:RNA binding;MF:mRNA binding;
Ro12206	1.15932	0.00075605	13.76	11.19	17.6	3.73	8.1	4.09	14.1833	5.30667	GO:001674	MF:transferase activity;
Ro12213	2.13716	5.34909e-05	11.49	4.63	9.32	1.51	1.61	1.4	8.48	1.50667	GO:0016620;GO:0001758;GO:000402	MF:oxidoreductase activity, acting on the aldehyde or oxo group of donors, NAD or NADP as acceptor;MF:retinal dehydrogenase activity;MF:aldehyde dehydrogenas;
Ro12217	2.33339	0.00158116	84.53	58.4	50.15	18.31	3.83	5.75	64.36	9.29667	GO:004687	MF:metal ion binding;
Ro12229	1.63888	0.00118023	4.34	5.2	7.97	0.63	2.13	1.74	5.83667	1.5	GO:000425	MF:serine-type endopeptidase activity;
Ro12246	2.40496	3.06838e-05	9.31	7.57	8.9	0.57	2.07	1.27	8.59333	1.30333	GO:000372	MF:RNA binding;
Ro12251	1.49845	4.1496e-05	105.91	115.45	149.68	24.94	38.47	39.24	123.68	34.2167	GO:0009086;GO:0032259;GO:0005829;GO:0005576;GO:0008705;GO:0008270;GO:000387	BP:methionine biosynthetic process;BP:methylation;CC:cytosol;CC:extracellular region;MF:methionine synthase activity;MF:zinc ion binding;MF:5-methyltetrahydropteroyltriglutamate-homocysteine S-methyltransferase activity;
Ro12254	2.91073	0.000102873	6.19	7.17	8.28	0.74	1.05	1.11	7.21333	0.966667	GO:0005737;GO:0003676;GO:001627	CC:cytoplasm;MF:nucleic acid binding;MF:protein-lysine N-methyltransferase activity;
Ro12257	3.82448	0.00282392	0.37	2.84	11.62	0.1	0.51	0.21	4.94333	0.273333	GO:0005975;GO:0009251;GO:0102483;GO:0008422;GO:000455	BP:carbohydrate metabolic process;BP:glucan catabolic process;MF:scopolin beta-glucosidase activity;MF:beta-glucosidase activity;MF:hydrolase activity, hydrolyzing O-glycosyl compounds;
Ro12274	1.16966	0.000819467	31.62	22.85	38.66	9.43	9.09	14.76	31.0433	11.0933	GO:001630	MF:kinase activity;
Ro12275	1.76743	0.000233244	7.18	8.94	14.62	1.56	3.95	1.79	10.2467	2.43333	GO:0016021;GO:000425	CC:integral component of membrane;MF:serine-type endopeptidase activity;
Ro12277	-1.21679	1.45826e-05	5.61	5.12	5.16	10.41	9.37	9.14	5.29667	9.64	GO:0006511;GO:0016579;GO:003645	BP:ubiquitin-dependent protein catabolic process;BP:protein deubiquitination;MF:thiol-dependent ubiquitinyl hydrolase activity;
Ro12281	2.86952	0.000755323	4.42	2.33	7.42	0.61	1.79	0.23	4.72333	0.876667	GO:0042255;GO:0006412;GO:0015934;GO:0005762;GO:000373	BP:ribosome assembly;BP:translation;CC:large ribosomal subunit;CC:mitochondrial large ribosomal subunit;MF:structural constituent of ribosome;
Ro12285	3.97685	1.13049e-08	60.11	59.47	95.68	4.15	4.03	2.5	71.7533	3.56	GO:001602	CC:integral component of membrane;
Ro12289	3.639	3.95747e-05	1.77	2.43	3.11	0.09	0.27	0.09	2.43667	0.15	GO:001602	CC:integral component of membrane;
Ro12295	3.49948	3.14584e-08	29.25	25.91	46.63	2.32	2.68	1.99	33.93	2.33	GO:001602	CC:integral component of membrane;
Ro12298	3.35624	2.97857e-06	6.17	3.59	6.11	0.4	0.54	0.46	5.29	0.466667	GO:001602	CC:integral component of membrane;
Ro12301	3.35476	0.000378843	2.93	1.07	2.8	0.24	0.04	0.23	2.26667	0.17	GO:001602	CC:integral component of membrane;
Ro12305	2.99573	4.54548e-05	4.89	2.48	2.51	0.3	0.47	0.22	3.29333	0.33	GO:001602	CC:integral component of membrane;
Ro12311	1.99106	0.000817287	2.11	1.51	2.29	0.24	0.7	0.32	1.97	0.42	GO:0033260;GO:000563	BP:nuclear DNA replication;CC:nucleus;
Ro12312	-1.58725	4.0637e-05	25.31	19.6	18.84	43.58	43.15	60.32	21.25	49.0167	GO:000563	CC:nucleus;
Ro12318	2.50627	0.000142722	26.3	18.47	98.79	5.75	3.04	2.93	47.8533	3.90667	GO:001602	CC:integral component of membrane;
Ro12328	2.8082	0.0120447	0.72	0.26	0.21	0.06	0	0.07	0.396667	0.0433333	GO:001602	CC:integral component of membrane;
Ro12341	1.98849	0.00143942	3.75	2.11	3.16	0.69	0.64	0.16	3.00667	0.496667	GO:0010193;GO:0005777;GO:0102391;GO:0003824;GO:0004467;GO:0003996;GO:001687	BP:response to ozone;CC:peroxisome;MF:decanoate--CoA ligase activity;MF:catalytic activity;MF:long-chain fatty acid-CoA ligase activity;MF:acyl-CoA ligase activity;MF:ligase activity;
Ro12343	-1.26066	7.51302e-06	12.73	11.24	12.31	19.76	25.63	23.48	12.0933	22.9567	GO:0010252;GO:190539	BP:auxin homeostasis;BP:plant organ formation;
Ro12353	-4.89118	1.94844e-05	0.29	0	0.73	9.99	9.26	12.23	0.34	10.4933	GO:0019375;GO:0009707;GO:0016740;GO:003525	BP:galactolipid biosynthetic process;CC:chloroplast outer membrane;MF:transferase activity;MF:UDP-galactosyltransferase activity;
Ro12356	6.42815	0.00123579	0.62	0.56	0.78	0	0	0	0.653333	0	GO:000419	MF:aspartic-type endopeptidase activity;
Ro12369	4.80115	6.51525e-07	10.37	13.82	14.98	0.08	0.69	0.47	13.0567	0.413333	GO:0008033;GO:0009691;GO:0006400;GO:0005739;GO:0016740;GO:005238	BP:tRNA processing;BP:cytokinin biosynthetic process;BP:tRNA modification;CC:mitochondrion;MF:transferase activity;MF:tRNA dimethylallyltransferase activity;
Ro12373	1.71221	4.91569e-07	98.3	103.69	112.43	22.88	25.15	27.01	104.807	25.0133	GO:001678	MF:hydrolase activity;
Ro12376	-1.58288	1.57423e-06	12.21	16.37	9.36	29.72	23.41	25.8	12.6467	26.31	------	------
Ro12380	2.03786	3.20488e-05	74.83	74.32	60.41	10.71	14.8	14.45	69.8533	13.32	GO:001678	MF:hydrolase activity;
Ro12386	2.28704	1.2811e-05	9.92	12.75	23.2	2.3	3.1	2.02	15.29	2.47333	GO:0046323;GO:0008643;GO:0016021;GO:0005887;GO:0005351;GO:002285	BP:glucose import;BP:carbohydrate transport;CC:integral component of membrane;CC:integral component of plasma membrane;MF:suga;MF:transmembrane transporter activity;
Ro12388	1.41925	0.000235521	29.75	31.77	25.14	5.78	8.79	10.73	28.8867	8.43333	GO:0008806;GO:001678	MF:carboxymethylenebutenolidase activity;MF:hydrolase activity;
Ro12395	1.41755	0.00322453	8.5	4.71	6.99	1.08	3.52	1.52	6.73333	2.04	GO:0030001;GO:004687	BP:metal ion transport;MF:metal ion binding;
Ro12397	-1.88809	6.19613e-06	3.85	2.52	3.58	8.61	11.09	9.46	3.31667	9.72	------	------
Ro12409	-6.17562	0.00972336	0	0	0	0	0.77	0.44	0	0.403333	GO:0016021;GO:0005506;GO:0016705;GO:0004497;GO:002003	CC:integral component of membrane;MF:iron ion binding;MF:oxidoreductase activity, acting on paired donors, with incorporation or reduction of molecular oxygen;MF:monooxygenase activity;MF:heme binding;
Ro12419	-1.23824	8.11216e-05	236.02	249.7	236.3	448.8	413.33	448.76	240.673	436.963	GO:001678	MF:hydrolase activity;
Ro12420	-5.57331	0.0116957	0	0	0	1.26	0.43	4.29	0	1.99333	------	------
Ro12425	-3.26817	3.41377e-07	4.49	6.66	5.72	22.98	51.14	51.55	5.62333	41.89	GO:0046872;GO:000472	MF:metal ion binding;MF:phosphoprotein phosphatase activity;
Ro12437	-1.20057	0.000922244	18.08	16.3	17.43	22.04	25.64	44.91	17.27	30.8633	GO:000372	MF:RNA binding;
Ro12440	-2.57359	8.73473e-06	1.85	2.22	3.87	7.56	14.6	15.16	2.64667	12.44	GO:0046872;GO:000472	MF:metal ion binding;MF:phosphoprotein phosphatase activity;
Ro12442	1.07839	0.0089919	10.34	10.61	16.84	4.03	5.11	4.91	12.5967	4.68333	GO:0006120;GO:000573	BP:mitochondrial electron transport, NADH to ubiquinone;CC:mitochondrion;
Ro12443	-2.67831	0.00638137	0.07	0.33	0.14	0.73	1.17	0.97	0.18	0.956667	GO:0006557;GO:0008295;GO:0006597;GO:0005829;GO:000401	BP:S-adenosylmethioninamine biosynthetic process;BP:spermidine biosynthetic process;BP:spermine biosynthetic process;CC:cytosol;MF:adenosylmethionine decarboxylase activity;
Ro12451	-2.51905	8.01423e-06	4.51	6.02	3.37	15.45	15.32	25.69	4.63333	18.82	------	------
Ro12455	2.69833	0.000701361	2.69	1.42	1.48	0.12	0.39	0.17	1.86333	0.226667	GO:0009405;GO:000557	BP:pathogenesis;CC:extracellular region;
Ro12482	1.92576	0.000133805	9.01	4.67	13.29	1.79	0.99	2.71	8.99	1.83	GO:0006281;GO:0006412;GO:0005840;GO:0003735;GO:0003723;GO:000391	BP:DNA repair;BP:translation;CC:ribosome;MF:structural constituent of ribosome;MF:RNA binding;MF:DNA photolyase activity;
Ro12484	-4.93323	0.000150761	0.39	0	0.35	1.87	8.72	8.73	0.246667	6.44	GO:0016021;GO:000588	CC:integral component of membrane;CC:plasma membrane;
Ro12488	1.02238	0.0124262	3.92	5.66	4.28	2.06	2.06	1.28	4.62	1.8	------	------
Ro12489	-1.08655	5.38349e-05	8.77	7.14	9.1	11.42	15.27	15.26	8.33667	13.9833	GO:000550	MF:calcium ion binding;
Ro12491	-1.03143	0.00126656	38.58	28.49	24.17	56.52	58.98	32.49	30.4133	49.33	------	------
Ro12505	-1.47173	1.01275e-05	11.24	10.37	10.47	25.81	22.16	25.69	10.6933	24.5533	GO:000389	MF:DNA-directed RNA polymerase activity;
Ro12511	1.91467	0.00490027	0.57	0.81	0.76	0.18	0.09	0.16	0.713333	0.143333	GO:0006355;GO:0009734;GO:0005634;GO:000367	BP:regulation of transcription, DNA-templated;BP:auxin-activated signaling pathway;CC:nucleus;MF:DNA binding;
Ro12517	-1.40505	0.000290234	12.79	30.25	25.95	43.29	42.7	38.29	22.9967	41.4267	GO:001602	CC:integral component of membrane;
Ro12518	3.88331	0.000679889	0.94	1.28	1.02	0.12	0.04	0	1.08	0.0533333	------	------
Ro12523	1.75843	0.000162585	6.41	6.09	9.16	1.21	2.12	1.57	7.22	1.63333	GO:0005737;GO:001602	CC:cytoplasm;CC:integral component of membrane;
Ro12525	-1.12927	3.09793e-05	11.08	9.63	10.55	16.22	19.37	18.44	10.42	18.01	GO:004687	MF:metal ion binding;
Ro12528	1.10906	7.63808e-05	35.04	26.55	37.15	11.15	17.3	10.04	32.9133	12.83	GO:0009723;GO:0006355;GO:0005634;GO:0003700;GO:004356	BP:response to ethylene;BP:regulation of transcription, DNA-templated;CC:nucleus;MF:transcription factor activity, sequence-specific DNA binding;MF:sequence-specific DNA binding;
Ro12540	3.43382	0.0018374	4.11	2.18	5.36	0	0.48	0.32	3.88333	0.266667	GO:0045893;GO:0005634;GO:0043565;GO:0044212;GO:0003700;GO:0003677;GO:000552	BP:positive regulation of transcription, DNA-templated;CC:nucleus;MF:sequence-specific DNA binding;MF:transcription regulatory region DNA binding;MF:transcription factor activity, sequence-specific DNA binding;MF:DNA binding;MF:GTP binding;
Ro12542	-4.53206	0.00163401	0	0.14	0.11	0.16	3.99	1.07	0.0833333	1.74	GO:0006952;GO:0008152;GO:0017148;GO:0016021;GO:0090729;GO:0030246;GO:0030598;GO:000016	BP:defense response;BP:metabolic process;BP:negative regulation of translation;CC:integral component of membrane;MF:toxin activity;MF:carbohydrate binding;MF:rRNA N-glycosylase activity;MF:nucleotide binding;
Ro12543	2.02002	9.78815e-06	26.31	15.54	16.69	4.11	4.98	2.5	19.5133	3.86333	GO:0046872;GO:000399	MF:metal ion binding;MF:acid phosphatase activity;
Ro12548	5.15739	0.00825424	0.33	0.11	10.02	0.04	0	0.17	3.48667	0.07	GO:0009690;GO:0019139;GO:007194	BP:cytokinin metabolic process;MF:cytokinin dehydrogenase activity;MF:FAD binding;
Ro12574	-5.51164	0.00825094	0	0	0	0.1	0.15	0.02	0	0.09	GO:0016021;GO:000823	CC:integral component of membrane;MF:cysteine-type peptidase activity;
Ro12578	-1.3474	0.000125905	43.73	28.56	37.84	70.02	93.45	52.4	36.71	71.9567	------	------
Ro12598	-1.09805	0.000109457	26.16	32.94	38.67	52.69	55.91	55.81	32.59	54.8033	GO:0006633;GO:0016021;GO:001674	BP:fatty acid biosynthetic process;CC:integral component of membrane;MF:transferase activity, transferring acyl groups other than amino-acyl groups;
Ro12600	1.42701	0.00142581	4.96	4.82	8.93	2.5	1.65	1.6	6.23667	1.91667	GO:0016021;GO:0005524;GO:000467	CC:integral component of membrane;MF:ATP binding;MF:protein kinase activity;
Ro12606	-1.41908	0.000131125	58.26	43.45	66.3	93.09	173.24	78.03	56.0033	114.787	GO:0016114;GO:0015995;GO:0009507;GO:0008661;GO:001674	BP:terpenoid biosynthetic process;BP:chlorophyll biosynthetic process;CC:chloroplast;MF:1-deoxy-D-xylulose-5-phosphate synthase activity;MF:transferase activity, transferring aldehyde or ketonic groups;
Ro12619	-1.21589	1.43611e-05	19.44	16.65	22.58	31.03	38.19	38.33	19.5567	35.85	GO:0006520;GO:0016021;GO:000461	BP:cellular amino acid metabolic process;CC:integral component of membrane;MF:phosphoglycerate dehydrogenase activity;
Ro12624	1.1075	0.00014595	29.16	23.71	32.22	12.3	11.37	8.22	28.3633	10.63	------	------
Ro12628	5.75666	0.00698602	0.19	0.62	0.31	0	0	0	0.373333	0	GO:0006873;GO:0005623;GO:0016021;GO:0030246;GO:000830	BP:cellular ion homeostasis;CC:cell;CC:integral component of membrane;MF:carbohydrate binding;MF:voltage-gated anion channel activity;
Ro12629	1.98461	0.000360715	5.6	3.39	5.07	0.93	0.8	1.02	4.68667	0.916667	GO:0032259;GO:000816	BP:methylation;MF:methyltransferase activity;
Ro12634	-1.1029	0.000159755	59.92	61.57	48.66	111.75	98.34	75.35	56.7167	95.1467	GO:0034765;GO:002284	BP:regulation of ion transmembrane transport;MF:voltage-gated cation channel activity;
Ro12637	-1.153	0.000406154	2.47	1.87	2.6	4.81	3.85	3.4	2.31333	4.02	------	------
Ro12639	-1.50164	6.78798e-05	24.42	31.75	32.89	55.59	61.24	91.28	29.6867	69.37	GO:0071555;GO:0016021;GO:0000139;GO:001675	BP:cell wall organization;CC:integral component of membrane;CC:Golgi membrane;MF:transferase activity, transferring glycosyl groups;
Ro12642	-1.73	0.00147122	4.35	1.81	7.18	10.11	11.76	12.27	4.44667	11.38	GO:0016559;GO:0044375;GO:0005779;GO:0005778;GO:001675	BP:peroxisome fission;BP:regulation of peroxisome size;CC:integral component of peroxisomal membrane;CC:peroxisomal membrane;MF:transferase activity, transferring hexosyl groups;
Ro12645	1.78284	1.28094e-05	15.21	10.9	13.81	2.51	4.16	2.56	13.3067	3.07667	GO:0005975;GO:0016985;GO:000455	BP:carbohydrate metabolic process;MF:mannan endo-1,4-beta-mannosidase activity;MF:hydrolase activity, hydrolyzing O-glycosyl compounds;
Ro12653	1.92813	0.000473672	3.7	5.33	3.85	0.63	1.15	0.91	4.29333	0.896667	GO:0010051;GO:0032504;GO:0048366;GO:0010417;GO:0052386;GO:0005783;GO:001675	BP:xylem and phloem pattern formation;BP:multicellular organism reproduction;BP:leaf development;BP:glucuronoxylan biosynthetic process;BP:cell wall thickening;CC:endoplasmic reticulum;MF:transferase activity, transferring glycosyl groups;
Ro12664	1.67602	2.01786e-05	48.55	30.26	25.64	8.65	8.67	8.41	34.8167	8.57667	GO:000382	MF:catalytic activity;
Ro12677	-2.45881	0.00109801	2.78	1.49	2.81	6.59	12.56	11.1	2.36	10.0833	GO:001675	MF:transferase activity, transferring glycosyl groups;
Ro12700	1.92242	9.08984e-06	51.17	54.03	36.94	12.01	11.09	6.57	47.38	9.89	GO:0008299;GO:0016740;GO:0004311;GO:003642	BP:isoprenoid biosynthetic process;MF:transferase activity;MF:farnesyltranstransferase activity;MF:heptaprenyl diphosphate synthase activity;
Ro12703	-2.1604	0.000166332	14.4	9.26	27.34	48.81	45.47	75.08	17	56.4533	GO:0016021;GO:000827	CC:integral component of membrane;MF:zinc ion binding;
Ro12707	1.60909	0.000376797	8.69	10.05	9.18	2.6	3.41	1.3	9.30667	2.43667	GO:0016788;GO:000374	MF:hydrolase activity, acting on ester bonds;MF:translation initiation factor activity;
Ro12711	1.10573	0.000328896	22.78	28	34.37	9.12	14.64	8.21	28.3833	10.6567	GO:0008152;GO:0004560;GO:001678	BP:metabolic process;MF:alpha-L-fucosidase activity;MF:hydrolase activity, acting on ester bonds;
Ro12720	1.82895	0.012813	1.28	1.06	3.26	0.53	0.3	0.36	1.86667	0.396667	GO:0006487;GO:0016021;GO:000383	BP:protein N-linked glycosylation;CC:integral component of membrane;MF:beta-1,4-mannosylglycoprotein 4-beta-N-acetylglucosaminyltransferase activity;
Ro12730	1.32101	0.000917449	10.59	10.94	13.62	1.99	5.26	3.74	11.7167	3.66333	GO:0016788;GO:000374	MF:hydrolase activity, acting on ester bonds;MF:translation initiation factor activity;
Ro12738	1.07142	2.3726e-05	51.16	52.58	52.2	16.68	23.21	17.14	51.98	19.01	GO:0071586;GO:0016021;GO:0005789;GO:0030176;GO:0004222;GO:004687	BP:CAAX-box protein processing;CC:integral component of membrane;CC:endoplasmic reticulum membrane;CC:integral component of endoplasmic reticulum membrane;MF:metalloendopeptidase activity;MF:metal ion binding;
Ro12750	-3.1882	1.73251e-07	10.15	9.05	9.58	62.44	48.82	90.58	9.59333	67.28	GO:0006520;GO:0016021;GO:000461	BP:cellular amino acid metabolic process;CC:integral component of membrane;MF:phosphoglycerate dehydrogenase activity;
Ro12801	1.50605	0.00107937	19.56	16.76	12.98	7.2	2.99	4.44	16.4333	4.87667	GO:0006189;GO:0008864;GO:001674	BP:'de novo' IMP biosynthetic process;MF:formyltetrahydrofolate deformylase activity;MF:hydroxymethyl-, formyl- and related transferase activity;
Ro12806	-1.67203	0.00038393	1.19	1.52	2.38	2.69	4.74	5.16	1.69667	4.19667	GO:0006355;GO:0005634;GO:0044212;GO:000367	BP:regulation of transcription, DNA-templated;CC:nucleus;MF:transcription regulatory region DNA binding;MF:DNA binding;
Ro12811	1.80585	1.92381e-06	32.49	24.74	21.41	5.7	6.98	5.15	26.2133	5.94333	GO:0006655;GO:0006650;GO:0016024;GO:0009570;GO:0004366;GO:010242	BP:phosphatidylglycerol biosynthetic process;BP:glycerophospholipid metabolic process;BP:CDP-diacylglycerol biosynthetic process;CC:chloroplast stroma;MF:glycerol-3-phosphate O-acyltransferase activity;MF:sn-1-glycerol-3-phosphate C1;
Ro12813	-2.63641	0.000112798	7.91	5.38	7.16	18.13	21.5	56.83	6.81667	32.1533	------	------
Ro12833	-1.0429	4.73566e-05	16.21	19.1	17.02	26.94	29.64	28.48	17.4433	28.3533	GO:0005634;GO:0042025;GO:0003700;GO:004356	CC:nucleus;CC:host cell nucleus;MF:transcription factor activity, sequence-specific DNA binding;MF:sequence-specific DNA binding;
Ro12837	1.22816	0.00346649	16.85	17.35	22.95	8.97	5.27	5.74	19.05	6.66	GO:0016021;GO:000372	CC:integral component of membrane;MF:RNA binding;
Ro12840	3.38283	0.0021583	15.91	2.07	4.16	0.31	0	0.08	7.38	0.13	GO:0048544;GO:0016021;GO:0004674;GO:0004672;GO:000552	BP:recognition of pollen;CC:integral component of membrane;MF:protein serine/threonine kinase activity;MF:protein kinase activity;MF:ATP binding;
Ro12850	-1.12457	4.2461e-05	11.09	8.67	9.92	16.08	15.69	17.34	9.89333	16.37	GO:0032436;GO:0006511;GO:0000209;GO:0005737;GO:0000151;GO:0031624;GO:0004842;GO:0046872;GO:006163	BP:positive regulation of proteasomal ubiquitin-dependent protein catabolic process;BP:ubiquitin-dependent protein catabolic process;BP:protein polyubiquitination;CC:cytoplasm;CC:ubiquitin ligase complex;MF:ubiquitin conjugating enzyme binding;MF:ubiquitin-protein transferase activity;MF:metal ion binding;MF:ubiquitin protein ligase activity;
Ro12852	-1.04317	0.00122891	17.32	19	21.59	41.01	24.63	27.12	19.3033	30.92	GO:000372	MF:RNA binding;
Ro12854	1.58065	3.25995e-06	18.88	13.63	14.03	3.51	5.25	3.67	15.5133	4.14333	GO:0055085;GO:0016021;GO:0042626;GO:0016887;GO:000552	BP:transmembrane transport;CC:integral component of membrane;MF:ATPase activity, coupled to transmembrane movement of substances;MF:ATPase activity;MF:ATP binding;
Ro12855	-5.19602	0.00993397	0	0	0	0.26	0.67	0.23	0	0.386667	------	------
Ro12861	-8.63129	2.52992e-11	0.39	0.2	0.1	67.46	77.1	84.21	0.23	76.2567	GO:0005975;GO:0016021;GO:0005576;GO:0004568;GO:000455	BP:carbohydrate metabolic process;CC:integral component of membrane;CC:extracellular region;MF:chitinase activity;MF:hydrolase activity, hydrolyzing O-glycosyl compounds;
Ro12876	1.97732	8.23268e-06	1.85	2.07	2.33	0.36	0.54	0.4	2.08333	0.433333	GO:0005634;GO:0003886;GO:0003682;GO:000367	CC:nucleus;MF:DN;MF:chromatin binding;MF:DNA binding;
Ro12881	-11.9151	1.51048e-10	0.29	0	0.16	454.48	775.72	987.14	0.15	739.113	------	------
Ro12882	-2.87574	0.00446705	0.42	1.17	0.49	0.39	9	3.57	0.693333	4.32	GO:0016021;GO:1904680;GO:0022857;GO:0035673;GO:001533	CC:integral component of membrane;MF:peptide transmembrane transporter activity;MF:transmembrane transporter activity;MF:oligopeptide transmembrane transporter activity;MF:peptid;
Ro12884	-3.17849	8.0754e-07	0.31	0.26	0.42	1.74	3	2.67	0.33	2.47	GO:0007165;GO:004353	BP:signal transduction;MF:ADP binding;
Ro12885	-4.13184	0.000150303	0.07	0.64	0.34	1.44	4.61	8.65	0.35	4.9	GO:0043231;GO:0016021;GO:0009705;GO:0022857;GO:0005247;GO:001510	CC:intracellular membrane-bounded organelle;CC:integral component of membrane;CC:plant-type vacuole membrane;MF:transmembrane transporter activity;MF:voltage-gated chloride channel activity;MF:chloride transmembrane transporter activity;
Ro12886	-2.22468	1.53221e-07	8.28	6.77	8.85	26.64	27.44	33.18	7.96667	29.0867	------	------
Ro12888	1.4099	3.87031e-06	16.75	14.69	16.75	3.85	5.35	5.16	16.0633	4.78667	GO:0009058;GO:0001887;GO:0032259;GO:0046500;GO:0005829;GO:0030732;GO:003017	BP:biosynthetic process;BP:selenium compound metabolic process;BP:methylation;BP:S-adenosylmethionine metabolic process;CC:cytosol;MF:methionine S-methyltransferase activity;MF:pyridoxal phosphate binding;
Ro12894	1.70805	0.0016746	0.88	0.95	1.11	0.13	0.33	0.26	0.98	0.24	GO:0006281;GO:0006261;GO:0006260;GO:0005634;GO:0005663;GO:0009360;GO:0003887;GO:0003677;GO:000552	BP:DNA repair;BP:DNA-dependent DNA replication;BP:DNA replication;CC:nucleus;CC:DNA replication factor C complex;CC:DNA polymerase III complex;MF:DNA-directed DNA polymerase activity;MF:DNA binding;MF:ATP binding;
Ro12903	2.05434	0.0121245	0.64	0.29	0.56	0.06	0.11	0.11	0.496667	0.0933333	GO:0016021;GO:0008270;GO:000552	CC:integral component of membrane;MF:zinc ion binding;MF:GTP binding;
[truncated: 3,517 more rows]

## Sheet: Table S5
Table S5. Differentially expressed genes in mock_7d/heat_7d.
[truncated: 5,536 more rows]

## Sheet: Table S6
Table S6. Differentially expressed genes in heat_4h/heat_7d.
[truncated: 6,955 more rows]

## Sheet: Table S7
Table S7. Differentially expressed genes in ubiquitin proteasome system pathway.
[truncated: 32 more rows]

[truncated: 6 more sheets: Table S8, Table S9, Table S10, Table S11, Table S12, Table S13]
